# Supplementary material for: Forecasting the final disease size: comparing calibrations of Bertalanffy–Pütter models
Source: Epidemiol Infect. 2020 Dec 28;149:e6. doi: 10.1017/S0950268820003039 (PMC8057487; doi:10.1017/S0950268820003039)
Supplement: Supplementary file 1 [file S0950268820003039sup.zip]

Archive with 2 entries (2 files):
- S0950268820003039sup002.docx
- S0950268820003039sup001.xlsx
