# Supplementary material for: Forecasting the final disease size: comparing calibrations of Bertalanffy–Pütter models
Source: Epidemiol Infect. 2020 Dec 28;149:e6. doi: 10.1017/S0950268820003039 (PMC8057487; doi:10.1017/S0950268820003039)
Supplement: Supplementary file 1 [file S0950268820003039sup.zip › S0950268820003039sup001.xlsx]

## Sheet: Tabelle2
0	1
1	5
3	120
4	242
5	309
6	599
7	1322
8	3052
9	6553
10	13676
11	16899
12	20171
13	22057
14	23694
15	25178
16	26298
17	27145
18	27540
19	27840
20	28065
21	28388
22	28547
23	28601
24	28604
25	28603
26	28603
27	28610
28	28616

## Sheet: Tabelle3
0.7	3.3	1.92122e-07	5.68959	4.64811e-09	9.99701e+09
0.69	3.53	4.23388e-07	6.01239	7.01705e-10	9.98386e+09
0.62	2.74	1.12618e-05	10.0812	3.85927e-07	9.98221e+09
0.49	3.1	3.01805e-05	25.8879	1.89631e-08	9.98121e+09
0.6	2.63	1.98265e-05	11.7323	9.08853e-07	9.95669e+09
0.66	3.32	2.24924e-06	7.38936	3.55486e-09	9.95205e+09
0.67	3.38	6.54375e-07	6.89027	2.21296e-09	9.95055e+09
0.57	2.55	3.29451e-05	14.7013	1.68534e-06	9.94303e+09
0.65	3.08	3.71436e-06	7.99284	2.4096e-08	9.93048e+09
0.7	3.29	1.92122e-07	5.68959	4.64811e-09	9.91236e+09
0.69	3.52	4.23388e-07	6.01239	7.01705e-10	9.9061e+09
0.49	3.09	3.01805e-05	25.8879	1.89631e-08	9.89672e+09
0.62	2.73	1.12618e-05	10.0812	3.85927e-07	9.87761e+09
0.67	3.37	6.54375e-07	6.89027	2.21296e-09	9.86805e+09
0.66	3.31	2.24924e-06	7.38936	3.55486e-09	9.86803e+09
0.6	2.62	1.98265e-05	11.7323	9.08853e-07	9.8464e+09
0.65	3.07	3.71436e-06	7.99284	2.4096e-08	9.83769e+09
0.57	2.54	3.29451e-05	14.7013	1.68534e-06	9.82941e+09
0.69	3.51	4.23388e-07	6.01239	7.01705e-10	9.82587e+09
0.7	3.28	1.92122e-07	5.68959	4.64811e-09	9.82479e+09
0.49	3.08	3.01805e-05	25.8879	1.89631e-08	9.80932e+09
0.67	3.36	6.54375e-07	6.89027	2.21296e-09	9.78282e+09
0.66	3.3	2.24924e-06	7.38936	3.55486e-09	9.78118e+09
0.62	2.72	1.12618e-05	10.0812	3.85927e-07	9.76857e+09
0.69	3.5	4.23388e-07	6.01239	7.01705e-10	9.74311e+09
0.65	3.06	3.71436e-06	7.99284	2.4096e-08	9.74148e+09
0.7	3.27	1.92122e-07	5.68959	4.64811e-09	9.73417e+09
0.6	2.61	1.98265e-05	11.7323	9.08853e-07	9.73122e+09
0.49	3.07	3.01805e-05	25.8879	1.89631e-08	9.71892e+09
0.57	2.53	3.29451e-05	14.7013	1.68534e-06	9.71063e+09
0.67	3.35	6.54375e-07	6.89027	2.21296e-09	9.69475e+09
0.66	3.29	2.24924e-06	7.38936	3.55486e-09	9.69138e+09
0.69	3.49	4.23388e-07	6.01239	7.01705e-10	9.65772e+09
0.62	2.71	1.12618e-05	10.0812	3.85927e-07	9.65489e+09
0.65	3.05	3.71436e-06	7.99284	2.4096e-08	9.6417e+09
0.7	3.26	1.92122e-07	5.68959	4.64811e-09	9.64042e+09
0.49	3.06	3.01805e-05	25.8879	1.89631e-08	9.6254e+09
0.6	2.6	1.98265e-05	11.7323	9.08853e-07	9.61094e+09
0.67	3.34	6.54375e-07	6.89027	2.21296e-09	9.60376e+09
0.66	3.28	2.24924e-06	7.38936	3.55486e-09	9.59855e+09
0.57	2.52	3.29451e-05	14.7013	1.68534e-06	9.58644e+09
0.69	3.48	4.23388e-07	6.01239	7.01705e-10	9.56962e+09
0.7	3.25	1.92122e-07	5.68959	4.64811e-09	9.54341e+09
0.65	3.04	3.71436e-06	7.99284	2.4096e-08	9.53823e+09
0.62	2.7	1.12618e-05	10.0812	3.85927e-07	9.53637e+09
0.49	3.05	3.01805e-05	25.8879	1.89631e-08	9.52866e+09
0.67	3.33	6.54375e-07	6.89027	2.21296e-09	9.50975e+09
0.66	3.27	2.24924e-06	7.38936	3.55486e-09	9.50258e+09
0.6	2.59	1.98265e-05	11.7323	9.08853e-07	9.48531e+09
0.69	3.47	4.23388e-07	6.01239	7.01705e-10	9.47872e+09
0.57	2.51	3.29451e-05	14.7013	1.68534e-06	9.45661e+09
0.7	3.24	1.92122e-07	5.68959	4.64811e-09	9.44303e+09
0.65	3.03	3.71436e-06	7.99284	2.4096e-08	9.43092e+09
0.49	3.04	3.01805e-05	25.8879	1.89631e-08	9.42857e+09
0.62	2.69	1.12618e-05	10.0812	3.85927e-07	9.4128e+09
0.67	3.32	6.54375e-07	6.89027	2.21296e-09	9.41261e+09
0.66	3.26	2.24924e-06	7.38936	3.55486e-09	9.40335e+09
0.69	3.46	4.23388e-07	6.01239	7.01705e-10	9.38493e+09
0.6	2.58	1.98265e-05	11.7323	9.08853e-07	9.35409e+09
0.7	3.23	1.92122e-07	5.68959	4.64811e-09	9.33915e+09
0.44	3.44	2.0065e-05	37.5861	6.07677e-10	9.32557e+09
0.49	3.03	3.01805e-05	25.8879	1.89631e-08	9.32504e+09
0.57	2.5	3.29451e-05	14.7013	1.68534e-06	9.32087e+09
0.65	3.02	3.71436e-06	7.99284	2.4096e-08	9.31964e+09
0.67	3.31	6.54375e-07	6.89027	2.21296e-09	9.31223e+09
0.66	3.25	2.24924e-06	7.38936	3.55486e-09	9.30075e+09
0.69	3.45	4.23388e-07	6.01239	7.01705e-10	9.28815e+09
0.62	2.68	1.12618e-05	10.0812	3.85927e-07	9.28397e+09
0.44	3.43	2.0065e-05	37.5861	6.07677e-10	9.23523e+09
0.7	3.22	1.92122e-07	5.68959	4.64811e-09	9.23167e+09
0.49	3.02	3.01805e-05	25.8879	1.89631e-08	9.21792e+09
0.6	2.57	1.98265e-05	11.7323	9.08853e-07	9.21705e+09
0.67	3.3	6.54375e-07	6.89027	2.21296e-09	9.20851e+09
0.65	3.01	3.71436e-06	7.99284	2.4096e-08	9.20422e+09
0.66	3.24	2.24924e-06	7.38936	3.55486e-09	9.19468e+09
0.69	3.44	4.23388e-07	6.01239	7.01705e-10	9.1883e+09
0.57	2.49	3.29451e-05	14.7013	1.68534e-06	9.17895e+09
0.62	2.67	1.12618e-05	10.0812	3.85927e-07	9.14965e+09
0.44	3.42	2.0065e-05	37.5861	6.07677e-10	9.14224e+09
0.7	3.21	1.92122e-07	5.68959	4.64811e-09	9.12045e+09
0.49	3.01	3.01805e-05	25.8879	1.89631e-08	9.10711e+09
0.67	3.29	6.54375e-07	6.89027	2.21296e-09	9.10134e+09
0.69	3.43	4.23388e-07	6.01239	7.01705e-10	9.08527e+09
0.66	3.23	2.24924e-06	7.38936	3.55486e-09	9.085e+09
0.65	3	3.71436e-06	7.99284	2.4096e-08	9.08453e+09
0.6	2.56	1.98265e-05	11.7323	9.08853e-07	9.07392e+09
0.44	3.41	2.0065e-05	37.5861	6.07677e-10	9.04655e+09
0.57	2.48	3.29451e-05	14.7013	1.68534e-06	9.03059e+09
0.62	2.66	1.12618e-05	10.0812	3.85927e-07	9.00962e+09
0.7	3.2	1.92122e-07	5.68959	4.64811e-09	9.00536e+09
0.49	3	3.01805e-05	25.8879	1.89631e-08	8.99247e+09
0.67	3.28	6.54375e-07	6.89027	2.21296e-09	8.99061e+09
0.69	3.42	4.23388e-07	6.01239	7.01705e-10	8.97897e+09
0.66	3.22	2.24924e-06	7.38936	3.55486e-09	8.97162e+09
0.65	2.99	3.71436e-06	7.99284	2.4096e-08	8.9604e+09
0.44	3.4	2.0065e-05	37.5861	6.07677e-10	8.94806e+09
0.6	2.55	1.98265e-05	11.7323	9.08853e-07	8.92446e+09
0.7	3.19	1.92122e-07	5.68959	4.64811e-09	8.88628e+09
0.67	3.27	6.54375e-07	6.89027	2.21296e-09	8.87621e+09
0.57	2.47	3.29451e-05	14.7013	1.68534e-06	8.8755e+09
0.49	2.99	3.01805e-05	25.8879	1.89631e-08	8.87389e+09
0.69	3.41	4.23388e-07	6.01239	7.01705e-10	8.8693e+09
0.62	2.65	1.12618e-05	10.0812	3.85927e-07	8.86364e+09
0.66	3.21	2.24924e-06	7.38936	3.55486e-09	8.8544e+09
0.44	3.39	2.0065e-05	37.5861	6.07677e-10	8.8467e+09
0.65	2.98	3.71436e-06	7.99284	2.4096e-08	8.83169e+09
0.6	2.54	1.98265e-05	11.7323	9.08853e-07	8.76838e+09
0.7	3.18	1.92122e-07	5.68959	4.64811e-09	8.76308e+09
0.67	3.26	6.54375e-07	6.89027	2.21296e-09	8.75801e+09
0.69	3.4	4.23388e-07	6.01239	7.01705e-10	8.75615e+09
0.49	2.98	3.01805e-05	25.8879	1.89631e-08	8.75122e+09
0.44	3.38	2.0065e-05	37.5861	6.07677e-10	8.74239e+09
0.66	3.2	2.24924e-06	7.38936	3.55486e-09	8.73322e+09
0.57	2.46	3.29451e-05	14.7013	1.68534e-06	8.7134e+09
0.62	2.64	1.12618e-05	10.0812	3.85927e-07	8.71148e+09
0.65	2.97	3.71436e-06	7.99284	2.4096e-08	8.69823e+09
0.69	3.39	4.23388e-07	6.01239	7.01705e-10	8.63943e+09
0.67	3.25	6.54375e-07	6.89027	2.21296e-09	8.6359e+09
0.7	3.17	1.92122e-07	5.68959	4.64811e-09	8.63563e+09
0.44	3.37	2.0065e-05	37.5861	6.07677e-10	8.63506e+09
0.49	2.97	3.01805e-05	25.8879	1.89631e-08	8.62435e+09
0.66	3.19	2.24924e-06	7.38936	3.55486e-09	8.60797e+09
0.6	2.53	1.98265e-05	11.7323	9.08853e-07	8.60544e+09
0.65	2.96	3.71436e-06	7.99284	2.4096e-08	8.55986e+09
0.62	2.63	1.12618e-05	10.0812	3.85927e-07	8.5529e+09
0.57	2.45	3.29451e-05	14.7013	1.68534e-06	8.54401e+09
0.44	3.36	2.0065e-05	37.5861	6.07677e-10	8.52461e+09
0.69	3.38	4.23388e-07	6.01239	7.01705e-10	8.51902e+09
0.67	3.24	6.54375e-07	6.89027	2.21296e-09	8.50977e+09
0.7	3.16	1.92122e-07	5.68959	4.64811e-09	8.50378e+09
0.49	2.96	3.01805e-05	25.8879	1.89631e-08	8.49315e+09
0.66	3.18	2.24924e-06	7.38936	3.55486e-09	8.47851e+09
0.6	2.52	1.98265e-05	11.7323	9.08853e-07	8.43536e+09
0.65	2.95	3.71436e-06	7.99284	2.4096e-08	8.41643e+09
0.44	3.35	2.0065e-05	37.5861	6.07677e-10	8.41098e+09
0.69	3.37	4.23388e-07	6.01239	7.01705e-10	8.39484e+09
0.62	2.62	1.12618e-05	10.0812	3.85927e-07	8.38766e+09
0.67	3.23	6.54375e-07	6.89027	2.21296e-09	8.37949e+09
0.7	3.15	1.92122e-07	5.68959	4.64811e-09	8.36742e+09
0.57	2.44	3.29451e-05	14.7013	1.68534e-06	8.36704e+09
0.49	2.95	3.01805e-05	25.8879	1.89631e-08	8.35747e+09
0.66	3.17	2.24924e-06	7.38936	3.55486e-09	8.34473e+09
0.44	3.34	2.0065e-05	37.5861	6.07677e-10	8.29407e+09
0.65	2.94	3.71436e-06	7.99284	2.4096e-08	8.26777e+09
0.69	3.36	4.23388e-07	6.01239	7.01705e-10	8.26677e+09
0.6	2.51	1.98265e-05	11.7323	9.08853e-07	8.25787e+09
0.67	3.22	6.54375e-07	6.89027	2.21296e-09	8.24496e+09
0.7	3.14	1.92122e-07	5.68959	4.64811e-09	8.22639e+09
0.49	2.94	3.01805e-05	25.8879	1.89631e-08	8.21721e+09
0.62	2.61	1.12618e-05	10.0812	3.85927e-07	8.21553e+09
0.66	3.16	2.24924e-06	7.38936	3.55486e-09	8.20649e+09
0.57	2.43	3.29451e-05	14.7013	1.68534e-06	8.1822e+09
0.44	3.33	2.0065e-05	37.5861	6.07677e-10	8.17381e+09
0.69	3.35	4.23388e-07	6.01239	7.01705e-10	8.13472e+09
0.65	2.93	3.71436e-06	7.99284	2.4096e-08	8.11373e+09
0.67	3.21	6.54375e-07	6.89027	2.21296e-09	8.10604e+09
0.7	3.13	1.92122e-07	5.68959	4.64811e-09	8.08058e+09
0.6	2.5	1.98265e-05	11.7323	9.08853e-07	8.0727e+09
0.49	2.93	3.01805e-05	25.8879	1.89631e-08	8.07222e+09
0.66	3.15	2.24924e-06	7.38936	3.55486e-09	8.06368e+09
0.44	3.32	2.0065e-05	37.5861	6.07677e-10	8.05013e+09
0.62	2.6	1.12618e-05	10.0812	3.85927e-07	8.03627e+09
0.69	3.34	4.23388e-07	6.01239	7.01705e-10	7.99857e+09
0.57	2.42	3.29451e-05	14.7013	1.68534e-06	7.98923e+09
0.67	3.2	6.54375e-07	6.89027	2.21296e-09	7.96264e+09
0.65	2.92	3.71436e-06	7.99284	2.4096e-08	7.95414e+09
0.7	3.12	1.92122e-07	5.68959	4.64811e-09	7.92984e+09
0.44	3.31	2.0065e-05	37.5861	6.07677e-10	7.92293e+09
0.49	2.92	3.01805e-05	25.8879	1.89631e-08	7.92238e+09
0.66	3.14	2.24924e-06	7.38936	3.55486e-09	7.91617e+09
0.6	2.49	1.98265e-05	11.7323	9.08853e-07	7.87961e+09
0.69	3.33	4.23388e-07	6.01239	7.01705e-10	7.85823e+09
0.62	2.59	1.12618e-05	10.0812	3.85927e-07	7.84965e+09
0.67	3.19	6.54375e-07	6.89027	2.21296e-09	7.81462e+09
0.44	3.3	2.0065e-05	37.5861	6.07677e-10	7.79215e+09
0.65	2.91	3.71436e-06	7.99284	2.4096e-08	7.78885e+09
0.57	2.41	3.29451e-05	14.7013	1.68534e-06	7.78785e+09
0.7	3.11	1.92122e-07	5.68959	4.64811e-09	7.77406e+09
0.49	2.91	3.01805e-05	25.8879	1.89631e-08	7.76757e+09
0.66	3.13	2.24924e-06	7.38936	3.55486e-09	7.76385e+09
0.69	3.32	4.23388e-07	6.01239	7.01705e-10	7.71361e+09
0.6	2.48	1.98265e-05	11.7323	9.08853e-07	7.67834e+09
0.67	3.18	6.54375e-07	6.89027	2.21296e-09	7.66189e+09
0.44	3.29	2.0065e-05	37.5861	6.07677e-10	7.65771e+09
0.62	2.58	1.12618e-05	10.0812	3.85927e-07	7.65545e+09
0.65	2.9	3.71436e-06	7.99284	2.4096e-08	7.61772e+09
0.7	3.1	1.92122e-07	5.68959	4.64811e-09	7.61309e+09
0.49	2.9	3.01805e-05	25.8879	1.89631e-08	7.60768e+09
0.66	3.12	2.24924e-06	7.38936	3.55486e-09	7.6066e+09
0.57	2.4	3.29451e-05	14.7013	1.68534e-06	7.5778e+09
0.69	3.31	4.23388e-07	6.01239	7.01705e-10	7.5646e+09
0.44	3.28	2.0065e-05	37.5861	6.07677e-10	7.51954e+09
0.67	3.17	6.54375e-07	6.89027	2.21296e-09	7.50434e+09
0.6	2.47	1.98265e-05	11.7323	9.08853e-07	7.46866e+09
0.62	2.57	1.12618e-05	10.0812	3.85927e-07	7.45346e+09
0.7	3.09	1.92122e-07	5.68959	4.64811e-09	7.44683e+09
0.66	3.11	2.24924e-06	7.38936	3.55486e-09	7.44431e+09
0.49	2.89	3.01805e-05	25.8879	1.89631e-08	7.4426e+09
0.65	2.89	3.71436e-06	7.99284	2.4096e-08	7.4406e+09
0.69	3.3	4.23388e-07	6.01239	7.01705e-10	7.41112e+09
0.44	3.27	2.0065e-05	37.5861	6.07677e-10	7.37758e+09
0.57	2.39	3.29451e-05	14.7013	1.68534e-06	7.35885e+09
0.67	3.16	6.54375e-07	6.89027	2.21296e-09	7.34186e+09
0.66	3.1	2.24924e-06	7.38936	3.55486e-09	7.27688e+09
0.7	3.08	1.92122e-07	5.68959	4.64811e-09	7.27516e+09
0.49	2.88	3.01805e-05	25.8879	1.89631e-08	7.27222e+09
0.65	2.88	3.71436e-06	7.99284	2.4096e-08	7.25735e+09
0.69	3.29	4.23388e-07	6.01239	7.01705e-10	7.25307e+09
0.6	2.46	1.98265e-05	11.7323	9.08853e-07	7.25034e+09
0.62	2.56	1.12618e-05	10.0812	3.85927e-07	7.24348e+09
0.44	3.26	2.0065e-05	37.5861	6.07677e-10	7.23176e+09
0.67	3.15	6.54375e-07	6.89027	2.21296e-09	7.17437e+09
0.57	2.38	3.29451e-05	14.7013	1.68534e-06	7.13079e+09
0.66	3.09	2.24924e-06	7.38936	3.55486e-09	7.10422e+09
0.7	3.07	1.92122e-07	5.68959	4.64811e-09	7.09798e+09
0.49	2.87	3.01805e-05	25.8879	1.89631e-08	7.09646e+09
0.69	3.28	4.23388e-07	6.01239	7.01705e-10	7.09039e+09
0.44	3.25	2.0065e-05	37.5861	6.07677e-10	7.08202e+09
0.65	2.87	3.71436e-06	7.99284	2.4096e-08	7.06787e+09
0.62	2.55	1.12618e-05	10.0812	3.85927e-07	7.02535e+09
0.6	2.45	1.98265e-05	11.7323	9.08853e-07	7.02321e+09
0.67	3.14	6.54375e-07	6.89027	2.21296e-09	7.00177e+09
0.44	3.24	2.0065e-05	37.5861	6.07677e-10	6.92833e+09
0.66	3.08	2.24924e-06	7.38936	3.55486e-09	6.92622e+09
0.69	3.27	4.23388e-07	6.01239	7.01705e-10	6.92299e+09
0.49	2.86	3.01805e-05	25.8879	1.89631e-08	6.91523e+09
0.7	3.06	1.92122e-07	5.68959	4.64811e-09	6.91518e+09
0.57	2.37	3.29451e-05	14.7013	1.68534e-06	6.89344e+09
0.65	2.86	3.71436e-06	7.99284	2.4096e-08	6.87203e+09
0.67	3.13	6.54375e-07	6.89027	2.21296e-09	6.82399e+09
0.62	2.54	1.12618e-05	10.0812	3.85927e-07	6.79891e+09
0.6	2.44	1.98265e-05	11.7323	9.08853e-07	6.78709e+09
0.44	3.23	2.0065e-05	37.5861	6.07677e-10	6.77063e+09
0.69	3.26	4.23388e-07	6.01239	7.01705e-10	6.75082e+09
0.66	3.07	2.24924e-06	7.38936	3.55486e-09	6.74283e+09
0.49	2.85	3.01805e-05	25.8879	1.89631e-08	6.72849e+09
0.7	3.05	1.92122e-07	5.68959	4.64811e-09	6.72669e+09
0.65	2.85	3.71436e-06	7.99284	2.4096e-08	6.66975e+09
0.57	2.36	3.29451e-05	14.7013	1.68534e-06	6.64665e+09
0.67	3.12	6.54375e-07	6.89027	2.21296e-09	6.64097e+09
0.44	3.22	2.0065e-05	37.5861	6.07677e-10	6.6089e+09
0.69	3.25	4.23388e-07	6.01239	7.01705e-10	6.57382e+09
0.62	2.53	1.12618e-05	10.0812	3.85927e-07	6.56405e+09
0.66	3.06	2.24924e-06	7.38936	3.55486e-09	6.55399e+09
0.6	2.43	1.98265e-05	11.7323	9.08853e-07	6.54187e+09
0.49	2.84	3.01805e-05	25.8879	1.89631e-08	6.53617e+09
0.7	3.04	1.92122e-07	5.68959	4.64811e-09	6.53244e+09
0.65	2.84	3.71436e-06	7.99284	2.4096e-08	6.46097e+09
0.67	3.11	6.54375e-07	6.89027	2.21296e-09	6.45266e+09
0.44	3.21	2.0065e-05	37.5861	6.07677e-10	6.44312e+09
0.69	3.24	4.23388e-07	6.01239	7.01705e-10	6.39195e+09
0.57	2.35	3.29451e-05	14.7013	1.68534e-06	6.39035e+09
0.66	3.05	2.24924e-06	7.38936	3.55486e-09	6.35964e+09
0.49	2.83	3.01805e-05	25.8879	1.89631e-08	6.33826e+09
0.7	3.03	1.92122e-07	5.68959	4.64811e-09	6.33238e+09
0.62	2.52	1.12618e-05	10.0812	3.85927e-07	6.32069e+09
0.6	2.42	1.98265e-05	11.7323	9.08853e-07	6.28748e+09
0.44	3.2	2.0065e-05	37.5861	6.07677e-10	6.27327e+09
0.67	3.1	6.54375e-07	6.89027	2.21296e-09	6.25901e+09
0.65	2.83	3.71436e-06	7.99284	2.4096e-08	6.24564e+09
0.69	3.23	4.23388e-07	6.01239	7.01705e-10	6.20518e+09
0.66	3.04	2.24924e-06	7.38936	3.55486e-09	6.15976e+09
0.49	2.82	3.01805e-05	25.8879	1.89631e-08	6.13476e+09
0.71	3.71	1.14905e-07	5.22848	9.3477e-12	6.12953e+09
0.7	3.02	1.92122e-07	5.68959	4.64811e-09	6.12647e+09
0.57	2.34	3.29451e-05	14.7013	1.68534e-06	6.1245e+09
0.44	3.19	2.0065e-05	37.5861	6.07677e-10	6.09937e+09
0.62	2.51	1.12618e-05	10.0812	3.85927e-07	6.06882e+09
0.67	3.09	6.54375e-07	6.89027	2.21296e-09	6.06003e+09
0.6	2.41	1.98265e-05	11.7323	9.08853e-07	6.02391e+09
0.65	2.82	3.71436e-06	7.99284	2.4096e-08	6.02374e+09
0.69	3.22	4.23388e-07	6.01239	7.01705e-10	6.01351e+09
0.71	3.7	1.14905e-07	5.22848	9.3477e-12	5.96575e+09
0.66	3.03	2.24924e-06	7.38936	3.55486e-09	5.95435e+09
0.49	2.81	3.01805e-05	25.8879	1.89631e-08	5.92569e+09
0.44	3.18	2.0065e-05	37.5861	6.07677e-10	5.92143e+09
0.7	3.01	1.92122e-07	5.68959	4.64811e-09	5.91473e+09
0.67	3.08	6.54375e-07	6.89027	2.21296e-09	5.85571e+09
0.57	2.33	3.29451e-05	14.7013	1.68534e-06	5.84916e+09
0.69	3.21	4.23388e-07	6.01239	7.01705e-10	5.81695e+09
0.62	2.5	1.12618e-05	10.0812	3.85927e-07	5.80847e+09
0.71	3.69	1.14905e-07	5.22848	9.3477e-12	5.79844e+09
0.65	2.81	3.71436e-06	7.99284	2.4096e-08	5.7953e+09
0.6	2.4	1.98265e-05	11.7323	9.08853e-07	5.75122e+09
0.66	3.02	2.24924e-06	7.38936	3.55486e-09	5.74344e+09
0.44	3.17	2.0065e-05	37.5861	6.07677e-10	5.7395e+09
0.49	2.8	3.01805e-05	25.8879	1.89631e-08	5.71113e+09
0.7	3	1.92122e-07	5.68959	4.64811e-09	5.69716e+09
0.67	3.07	6.54375e-07	6.89027	2.21296e-09	5.6461e+09
0.71	3.68	1.14905e-07	5.22848	9.3477e-12	5.62762e+09
0.69	3.2	4.23388e-07	6.01239	7.01705e-10	5.61552e+09
0.57	2.32	3.29451e-05	14.7013	1.68534e-06	5.56447e+09
0.65	2.8	3.71436e-06	7.99284	2.4096e-08	5.56039e+09
0.44	3.16	2.0065e-05	37.5861	6.07677e-10	5.55363e+09
0.62	2.49	1.12618e-05	10.0812	3.85927e-07	5.53974e+09
0.66	3.01	2.24924e-06	7.38936	3.55486e-09	5.52708e+09
0.49	2.79	3.01805e-05	25.8879	1.89631e-08	5.49117e+09
0.7	2.99	1.92122e-07	5.68959	4.64811e-09	5.47384e+09
0.6	2.39	1.98265e-05	11.7323	9.08853e-07	5.46955e+09
0.71	3.67	1.14905e-07	5.22848	9.3477e-12	5.45332e+09
0.67	3.06	6.54375e-07	6.89027	2.21296e-09	5.43125e+09
0.69	3.19	4.23388e-07	6.01239	7.01705e-10	5.40929e+09
0.44	3.15	2.0065e-05	37.5861	6.07677e-10	5.36392e+09
0.65	2.79	3.71436e-06	7.99284	2.4096e-08	5.31911e+09
0.66	3	2.24924e-06	7.38936	3.55486e-09	5.30537e+09
0.71	3.66	1.14905e-07	5.22848	9.3477e-12	5.2756e+09
0.57	2.31	3.29451e-05	14.7013	1.68534e-06	5.27069e+09
0.49	2.78	3.01805e-05	25.8879	1.89631e-08	5.26596e+09
0.62	2.48	1.12618e-05	10.0812	3.85927e-07	5.26281e+09
0.7	2.98	1.92122e-07	5.68959	4.64811e-09	5.24485e+09
0.67	3.05	6.54375e-07	6.89027	2.21296e-09	5.21127e+09
0.69	3.18	4.23388e-07	6.01239	7.01705e-10	5.19834e+09
0.6	2.38	1.98265e-05	11.7323	9.08853e-07	5.17918e+09
0.44	3.14	2.0065e-05	37.5861	6.07677e-10	5.17047e+09
0.71	3.65	1.14905e-07	5.22848	9.3477e-12	5.09452e+09
0.66	2.99	2.24924e-06	7.38936	3.55486e-09	5.07842e+09
0.65	2.78	3.71436e-06	7.99284	2.4096e-08	5.07163e+09
0.49	2.77	3.01805e-05	25.8879	1.89631e-08	5.03569e+09
0.7	2.97	1.92122e-07	5.68959	4.64811e-09	5.01035e+09
0.67	3.04	6.54375e-07	6.89027	2.21296e-09	4.98629e+09
0.69	3.17	4.23388e-07	6.01239	7.01705e-10	4.98279e+09
0.62	2.47	1.12618e-05	10.0812	3.85927e-07	4.978e+09
0.44	3.13	2.0065e-05	37.5861	6.07677e-10	4.97342e+09
0.57	2.3	3.29451e-05	14.7013	1.68534e-06	4.9682e+09
0.71	3.64	1.14905e-07	5.22848	9.3477e-12	4.91016e+09
0.6	2.37	1.98265e-05	11.7323	9.08853e-07	4.88047e+09
0.66	2.98	2.24924e-06	7.38936	3.55486e-09	4.84642e+09
0.65	2.77	3.71436e-06	7.99284	2.4096e-08	4.81819e+09
0.49	2.76	3.01805e-05	25.8879	1.89631e-08	4.8006e+09
0.44	3.12	2.0065e-05	37.5861	6.07677e-10	4.77293e+09
0.7	2.96	1.92122e-07	5.68959	4.64811e-09	4.77052e+09
0.69	3.16	4.23388e-07	6.01239	7.01705e-10	4.76281e+09
0.67	3.03	6.54375e-07	6.89027	2.21296e-09	4.75651e+09
0.71	3.63	1.14905e-07	5.22848	9.3477e-12	4.72262e+09
0.62	2.46	1.12618e-05	10.0812	3.85927e-07	4.68568e+09
0.57	2.29	3.29451e-05	14.7013	1.68534e-06	4.65754e+09
0.66	2.97	2.24924e-06	7.38936	3.55486e-09	4.6096e+09
0.6	2.36	1.98265e-05	11.7323	9.08853e-07	4.57394e+09
0.44	3.11	2.0065e-05	37.5861	6.07677e-10	4.56922e+09
0.49	2.75	3.01805e-05	25.8879	1.89631e-08	4.56101e+09
0.65	2.76	3.71436e-06	7.99284	2.4096e-08	4.55909e+09
0.69	3.15	4.23388e-07	6.01239	7.01705e-10	4.53859e+09
0.71	3.62	1.14905e-07	5.22848	9.3477e-12	4.53204e+09
0.7	2.95	1.92122e-07	5.68959	4.64811e-09	4.52563e+09
0.67	3.02	6.54375e-07	6.89027	2.21296e-09	4.52215e+09
0.62	2.45	1.12618e-05	10.0812	3.85927e-07	4.38643e+09
0.66	2.96	2.24924e-06	7.38936	3.55486e-09	4.36824e+09
0.44	3.1	2.0065e-05	37.5861	6.07677e-10	4.36252e+09
0.57	2.28	3.29451e-05	14.7013	1.68534e-06	4.33944e+09
0.71	3.61	1.14905e-07	5.22848	9.3477e-12	4.33856e+09
0.49	2.74	3.01805e-05	25.8879	1.89631e-08	4.3173e+09
0.69	3.14	4.23388e-07	6.01239	7.01705e-10	4.31038e+09
0.65	2.75	3.71436e-06	7.99284	2.4096e-08	4.29474e+09
0.67	3.01	6.54375e-07	6.89027	2.21296e-09	4.2835e+09
0.7	2.94	1.92122e-07	5.68959	4.64811e-09	4.27599e+09
0.6	2.35	1.98265e-05	11.7323	9.08853e-07	4.2603e+09
0.44	3.09	2.0065e-05	37.5861	6.07677e-10	4.15311e+09
0.71	3.6	1.14905e-07	5.22848	9.3477e-12	4.14237e+09
0.66	2.95	2.24924e-06	7.38936	3.55486e-09	4.1227e+09
0.62	2.44	1.12618e-05	10.0812	3.85927e-07	4.08092e+09
0.69	3.13	4.23388e-07	6.01239	7.01705e-10	4.07849e+09
0.49	2.73	3.01805e-05	25.8879	1.89631e-08	4.06993e+09
0.67	3	6.54375e-07	6.89027	2.21296e-09	4.04093e+09
0.65	2.74	3.71436e-06	7.99284	2.4096e-08	4.02562e+09
0.7	2.93	1.92122e-07	5.68959	4.64811e-09	4.022e+09
0.57	2.27	3.29451e-05	14.7013	1.68534e-06	4.01481e+09
0.71	3.59	1.14905e-07	5.22848	9.3477e-12	3.94367e+09
0.44	3.08	2.0065e-05	37.5861	6.07677e-10	3.94134e+09
0.6	2.34	1.98265e-05	11.7323	9.08853e-07	3.94043e+09
0.66	2.94	2.24924e-06	7.38936	3.55486e-09	3.87342e+09
0.69	3.12	4.23388e-07	6.01239	7.01705e-10	3.84328e+09
0.49	2.72	3.01805e-05	25.8879	1.89631e-08	3.81943e+09
0.67	2.99	6.54375e-07	6.89027	2.21296e-09	3.79488e+09
0.62	2.43	1.12618e-05	10.0812	3.85927e-07	3.77007e+09
0.7	2.92	1.92122e-07	5.68959	4.64811e-09	3.76417e+09
0.65	2.73	3.71436e-06	7.99284	2.4096e-08	3.75234e+09
0.71	3.58	1.14905e-07	5.22848	9.3477e-12	3.74272e+09
0.44	3.07	2.0065e-05	37.5861	6.07677e-10	3.72757e+09
0.57	2.26	3.29451e-05	14.7013	1.68534e-06	3.68484e+09
0.66	2.93	2.24924e-06	7.38936	3.55486e-09	3.62091e+09
0.6	2.33	1.98265e-05	11.7323	9.08853e-07	3.61547e+09
0.69	3.11	4.23388e-07	6.01239	7.01705e-10	3.60519e+09
0.49	2.71	3.01805e-05	25.8879	1.89631e-08	3.56646e+09
0.67	2.98	6.54375e-07	6.89027	2.21296e-09	3.54585e+09
0.71	3.57	1.14905e-07	5.22848	9.3477e-12	3.53981e+09
0.44	3.06	2.0065e-05	37.5861	6.07677e-10	3.51225e+09
0.7	2.91	1.92122e-07	5.68959	4.64811e-09	3.50307e+09
0.65	2.72	3.71436e-06	7.99284	2.4096e-08	3.47564e+09
0.62	2.42	1.12618e-05	10.0812	3.85927e-07	3.45496e+09
0.66	2.92	2.24924e-06	7.38936	3.55486e-09	3.36579e+09
0.69	3.1	4.23388e-07	6.01239	7.01705e-10	3.36473e+09
0.57	2.25	3.29451e-05	14.7013	1.68534e-06	3.35098e+09
0.71	3.56	1.14905e-07	5.22848	9.3477e-12	3.33524e+09
0.49	2.7	3.01805e-05	25.8879	1.89631e-08	3.31175e+09
0.44	3.05	2.0065e-05	37.5861	6.07677e-10	3.29585e+09
0.67	2.97	6.54375e-07	6.89027	2.21296e-09	3.29446e+09
0.6	2.32	1.98265e-05	11.7323	9.08853e-07	3.28681e+09
0.7	2.9	1.92122e-07	5.68959	4.64811e-09	3.23943e+09
0.65	2.71	3.71436e-06	7.99284	2.4096e-08	3.1964e+09
0.62	2.41	1.12618e-05	10.0812	3.85927e-07	3.13695e+09
0.71	3.55	1.14905e-07	5.22848	9.3477e-12	3.12942e+09
0.69	3.09	4.23388e-07	6.01239	7.01705e-10	3.1225e+09
0.66	2.91	2.24924e-06	7.38936	3.55486e-09	3.10879e+09
0.44	3.04	2.0065e-05	37.5861	6.07677e-10	3.07895e+09
0.49	2.69	3.01805e-05	25.8879	1.89631e-08	3.05617e+09
0.67	2.96	6.54375e-07	6.89027	2.21296e-09	3.04143e+09
0.57	2.24	3.29451e-05	14.7013	1.68534e-06	3.01501e+09
0.7	2.89	1.92122e-07	5.68959	4.64811e-09	2.97406e+09
0.6	2.31	1.98265e-05	11.7323	9.08853e-07	2.95614e+09
0.71	3.54	1.14905e-07	5.22848	9.3477e-12	2.92275e+09
0.65	2.7	3.71436e-06	7.99284	2.4096e-08	2.91567e+09
0.69	3.08	4.23388e-07	6.01239	7.01705e-10	2.8792e+09
0.44	3.03	2.0065e-05	37.5861	6.07677e-10	2.86215e+09
0.66	2.9	2.24924e-06	7.38936	3.55486e-09	2.85077e+09
0.62	2.4	1.12618e-05	10.0812	3.85927e-07	2.81767e+09
0.49	2.68	3.01805e-05	25.8879	1.89631e-08	2.80072e+09
0.67	2.95	6.54375e-07	6.89027	2.21296e-09	2.7876e+09
0.71	3.53	1.14905e-07	5.22848	9.3477e-12	2.71572e+09
0.7	2.88	1.92122e-07	5.68959	4.64811e-09	2.70797e+09
0.57	2.23	3.29451e-05	14.7013	1.68534e-06	2.67908e+09
0.44	3.02	2.0065e-05	37.5861	6.07677e-10	2.64616e+09
0.69	3.07	4.23388e-07	6.01239	7.01705e-10	2.63563e+09
0.65	2.69	3.71436e-06	7.99284	2.4096e-08	2.63468e+09
0.6	2.3	1.98265e-05	11.7323	9.08853e-07	2.62552e+09
0.66	2.89	2.24924e-06	7.38936	3.55486e-09	2.59271e+09
0.49	2.67	3.01805e-05	25.8879	1.89631e-08	2.54651e+09
0.67	2.94	6.54375e-07	6.89027	2.21296e-09	2.53395e+09
0.71	3.52	1.14905e-07	5.22848	9.3477e-12	2.50889e+09
0.62	2.39	1.12618e-05	10.0812	3.85927e-07	2.49908e+09
0.7	2.87	1.92122e-07	5.68959	4.64811e-09	2.44231e+09
0.44	3.01	2.0065e-05	37.5861	6.07677e-10	2.43175e+09
0.69	3.06	4.23388e-07	6.01239	7.01705e-10	2.39274e+09
0.65	2.68	3.71436e-06	7.99284	2.4096e-08	2.3549e+09
0.57	2.22	3.29451e-05	14.7013	1.68534e-06	2.34575e+09
0.66	2.88	2.24924e-06	7.38936	3.55486e-09	2.33577e+09
0.71	3.51	1.14905e-07	5.22848	9.3477e-12	2.30287e+09
0.6	2.29	1.98265e-05	11.7323	9.08853e-07	2.29741e+09
0.49	2.66	3.01805e-05	25.8879	1.89631e-08	2.29483e+09
0.67	2.93	6.54375e-07	6.89027	2.21296e-09	2.28159e+09
0.44	3	2.0065e-05	37.5861	6.07677e-10	2.21976e+09
0.62	2.38	1.12618e-05	10.0812	3.85927e-07	2.18352e+09
0.7	2.86	1.92122e-07	5.68959	4.64811e-09	2.17842e+09
0.69	3.05	4.23388e-07	6.01239	7.01705e-10	2.15158e+09
0.71	3.5	1.14905e-07	5.22848	9.3477e-12	2.09834e+09
0.66	2.87	2.24924e-06	7.38936	3.55486e-09	2.08127e+09
0.65	2.67	3.71436e-06	7.99284	2.4096e-08	2.078e+09
0.49	2.65	3.01805e-05	25.8879	1.89631e-08	2.04712e+09
0.67	2.92	6.54375e-07	6.89027	2.21296e-09	2.03183e+09
0.57	2.21	3.29451e-05	14.7013	1.68534e-06	2.01807e+09
0.44	2.99	2.0065e-05	37.5861	6.07677e-10	2.01114e+09
0.6	2.28	1.98265e-05	11.7323	9.08853e-07	1.97473e+09
0.7	2.85	1.92122e-07	5.68959	4.64811e-09	1.91786e+09
0.69	3.04	4.23388e-07	6.01239	7.01705e-10	1.91339e+09
0.71	3.49	1.14905e-07	5.22848	9.3477e-12	1.8961e+09
0.62	2.37	1.12618e-05	10.0812	3.85927e-07	1.87373e+09
0.66	2.86	2.24924e-06	7.38936	3.55486e-09	1.83072e+09
0.44	2.98	2.0065e-05	37.5861	6.07677e-10	1.80691e+09
0.65	2.66	3.71436e-06	7.99284	2.4096e-08	1.80597e+09
0.49	2.64	3.01805e-05	25.8879	1.89631e-08	1.80498e+09
0.67	2.91	6.54375e-07	6.89027	2.21296e-09	1.78613e+09
0.57	2.2	3.29451e-05	14.7013	1.68534e-06	1.6996e+09
0.71	3.48	1.14905e-07	5.22848	9.3477e-12	1.697e+09
0.69	3.03	4.23388e-07	6.01239	7.01705e-10	1.67955e+09
0.7	2.84	1.92122e-07	5.68959	4.64811e-09	1.66242e+09
0.6	2.27	1.98265e-05	11.7323	9.08853e-07	1.66091e+09
0.44	2.97	2.0065e-05	37.5861	6.07677e-10	1.60819e+09
0.66	2.85	2.24924e-06	7.38936	3.55486e-09	1.58588e+09
0.62	2.36	1.12618e-05	10.0812	3.85927e-07	1.57294e+09
0.49	2.63	3.01805e-05	25.8879	1.89631e-08	1.57022e+09
0.67	2.9	6.54375e-07	6.89027	2.21296e-09	1.54621e+09
0.65	2.65	3.71436e-06	7.99284	2.4096e-08	1.54106e+09
0.71	3.47	1.14905e-07	5.22848	9.3477e-12	1.50203e+09
0.69	3.02	4.23388e-07	6.01239	7.01705e-10	1.45165e+09
0.44	2.96	2.0065e-05	37.5861	6.07677e-10	1.4162e+09
0.7	2.83	1.92122e-07	5.68959	4.64811e-09	1.4142e+09
0.57	2.19	3.29451e-05	14.7013	1.68534e-06	1.39449e+09
0.92	0.95	1.479	29.8084	22.023	1.37547e+09
0.6	2.26	1.98265e-05	11.7323	9.08853e-07	1.35996e+09
0.66	2.84	2.24924e-06	7.38936	3.55486e-09	1.34872e+09
0.49	2.62	3.01805e-05	25.8879	1.89631e-08	1.34481e+09
0.67	2.89	6.54375e-07	6.89027	2.21296e-09	1.31398e+09
0.71	3.46	1.14905e-07	5.22848	9.3477e-12	1.31227e+09
0.67	0.71	4.42052	156.858	104.688	1.31045e+09
0.82	0.86	2.29499	46.9409	31.3518	1.30056e+09
0.65	2.64	3.71436e-06	7.99284	2.4096e-08	1.2859e+09
0.62	2.35	1.12618e-05	10.0812	3.85927e-07	1.28492e+09
0.78	0.81	3.90327	82.1615	60.6016	1.24481e+09
0.67	0.72	4.45112	121.936	73.3471	1.23683e+09
0.44	2.95	2.0065e-05	37.5861	6.07677e-10	1.23224e+09
0.69	3.01	4.23388e-07	6.01239	7.01705e-10	1.23148e+09
0.71	0.74	1.35343	142.656	105.224	1.19808e+09
0.74	0.79	3.47266	67.9971	41.0202	1.19754e+09
0.8	0.84	2.206	52.5517	35.0649	1.19546e+09
0.89	0.92	1.19611	33.8222	24.918	1.17571e+09
0.7	2.82	1.92122e-07	5.68959	4.64811e-09	1.17556e+09
0.74	0.77	3.99061	109.718	80.9269	1.17043e+09
0.85	0.89	2.41718	35.005	23.3847	1.16626e+09
0.9	0.94	2.1203	24.0648	16.0628	1.16422e+09
0.93	0.96	1.0903	25.7017	18.9859	1.16009e+09
0.82	0.85	2.59997	58.0748	42.8966	1.1599e+09
0.76	0.79	0.43522	94.1682	69.4352	1.15539e+09
0.78	0.82	3.98984	59.8556	39.9532	1.15529e+09
0.89	0.93	1.11037	26.0446	17.3632	1.15213e+09
0.8	0.83	2.24511	67.8224	50.0751	1.14899e+09
0.56	0.6	0.261003	358.139	238.368	1.14405e+09
0.56	0.61	0.267782	286.753	172.196	1.13101e+09
0.49	2.61	3.01805e-05	25.8879	1.89631e-08	1.13095e+09
0.71	3.45	1.14905e-07	5.22848	9.3477e-12	1.12893e+09
0.84	0.88	0.967921	37.6609	25.1519	1.12603e+09
0.68	0.72	15.4236	130.203	86.7371	1.12303e+09
0.66	2.83	2.24924e-06	7.38936	3.55486e-09	1.1215e+09
0.9	0.93	2.04266	31.1209	22.9697	1.119e+09
0.61	0.64	1.39418	306.641	225.756	1.11673e+09
0.57	0.6	1.17768	424.665	313.036	1.10967e+09
0.57	2.18	3.29451e-05	14.7013	1.68534e-06	1.10756e+09
0.84	0.87	0.847158	49.2674	36.3863	1.10229e+09
0.67	2.88	6.54375e-07	6.89027	2.21296e-09	1.09163e+09
0.67	0.7	4.62199	185.185	136.472	1.08922e+09
0.59	0.62	1.17543	356.927	262.981	1.08799e+09
0.66	0.7	1.02273	152.071	101.18	1.07657e+09
0.6	2.25	1.98265e-05	11.7323	9.08853e-07	1.07656e+09
0.63	0.66	3.4231	253.985	187.041	1.07212e+09
0.61	0.65	1.45342	226.416	150.763	1.06757e+09
0.36	0.41	3.12524	1425.12	852.271	1.06055e+09
0.44	2.94	2.0065e-05	37.5861	6.07677e-10	1.05772e+09
0.55	0.59	1.18862	364.784	242.299	1.0462e+09
0.65	2.63	3.71436e-06	7.99284	2.4096e-08	1.04347e+09
0.91	0.94	3.7874	27.5924	20.369	1.04022e+09
0.35	0.4	0.582735	1517.97	907.448	1.03614e+09
0.85	0.88	2.35654	43.7448	32.2923	1.03286e+09
0.45	0.49	1.61014	819.925	544.407	1.03052e+09
0.79	0.82	2.11559	69.4889	51.2827	1.0302e+09
0.56	0.59	0.263111	439.006	323.272	1.02445e+09
0.69	3	4.23388e-07	6.01239	7.01705e-10	1.02108e+09
0.61	0.66	1.40408	177.951	106.988	1.01958e+09
0.52	0.57	0.652579	370.142	221.992	1.01541e+09
0.62	2.34	1.12618e-05	10.0812	3.85927e-07	1.01402e+09
0.81	0.84	1.50412	59.245	43.7187	1.01029e+09
0.69	0.72	2.72268	151.348	111.513	1.00622e+09
0.76	0.8	0.339254	66.8812	44.552	1.00607e+09
0.37	0.42	2.04084	1247.14	744.303	1.00488e+09
0.44	0.49	1.40802	702.69	420.354	9.9988e+08
0.35	0.39	0.562257	1809.82	1199.25	9.97558e+08
0.65	0.68	4.2883	206.311	151.984	9.91023e+08
0.74	0.78	3.33336	75.3112	50.0417	9.89853e+08
0.66	0.69	1.00063	191.017	140.67	9.85355e+08
0.53	0.57	2.34974	410.093	272.511	9.78487e+08
0.63	0.67	3.6272	179.508	119.553	9.68872e+08
0.92	0.94	1.64769	37.2803	30.471	9.66915e+08
0.5	0.54	1.89178	520.068	345.162	9.66411e+08
0.52	0.56	0.800666	441.823	293.232	9.64068e+08
0.88	0.91	2.32536	33.8757	24.9984	9.63505e+08
0.71	0.75	1.46207	95.6871	63.7506	9.62834e+08
0.59	0.63	1.00856	249.417	165.583	9.60017e+08
0.36	0.4	3.16447	1608.7	1064.87	9.56096e+08
0.87	0.9	3.57665	36.0734	26.6119	9.54491e+08
0.71	3.44	1.14905e-07	5.22848	9.3477e-12	9.5334e+08
0.33	0.38	1.17694	1650.35	985.256	9.53229e+08
0.7	2.81	1.92122e-07	5.68959	4.64811e-09	9.49232e+08
0.34	0.38	1.13736	1878.22	1242.71	9.48383e+08
0.91	0.95	4.12518	20.1005	13.4155	9.48003e+08
0.39	0.42	2.01638	1650.22	1211.16	9.46609e+08
0.86	0.89	1.04003	39.5602	29.1973	9.45676e+08
0.87	0.91	3.14144	27.3105	18.1938	9.43139e+08
0.44	0.47	1.32919	1095.53	804.437	9.41681e+08
0.64	0.68	4.69748	163.935	108.885	9.40556e+08
0.58	0.63	6.2959	213.43	127.758	9.39659e+08
0.31	0.37	1.1976	1612.63	866.476	9.35455e+08
0.46	0.49	1.25761	923.708	678.881	9.33246e+08
0.29	0.33	0.946775	2765.8	1824.87	9.31352e+08
0.44	0.48	1.31186	822.143	545.061	9.31116e+08
0.49	2.6	3.01805e-05	25.8879	1.89631e-08	9.31019e+08
0.38	0.42	0.757446	1324.23	875.144	9.24431e+08
0.25	0.29	0.485593	3780.69	2491.7	9.22715e+08
0.34	0.4	0.992606	1243.78	668.024	9.18224e+08
0.64	0.67	4.25981	214.075	157.607	9.17892e+08
0.71	0.76	1.67432	75.3832	45.3649	9.16872e+08
0.5	0.53	1.57872	660.839	485.699	9.16314e+08
0.8	0.85	2.04468	37.536	22.5925	9.15635e+08
0.33	0.37	1.23309	1972.32	1302.98	9.15322e+08
0.52	0.55	0.802401	562.306	413.38	9.14557e+08
0.77	0.8	0.990073	77.3257	57.0237	9.13838e+08
0.84	0.86	0.945076	67.1988	54.8674	9.13168e+08
0.53	0.56	2.5039	515.548	379.103	9.09429e+08
0.53	0.58	2.20367	315.067	188.898	9.08557e+08
0.57	0.61	1.25822	283.166	188.14	9.07643e+08
0.56	0.62	0.237497	209.674	113.339	9.07171e+08
0.66	2.82	2.24924e-06	7.38936	3.55486e-09	9.06775e+08
0.14	0.2	1.81322	6040.5	3214.24	9.06337e+08
0.14	0.19	1.70186	7139.05	4219.66	9.06164e+08
0.41	0.45	2.17159	1023.7	677.635	9.03732e+08
0.45	0.48	1.65137	974.698	715.075	9.03496e+08
0.43	0.47	0.268385	871.951	577.16	9.03083e+08
0.57	0.63	1.64844	191.032	103.14	9.0075e+08
0.39	0.44	1.89504	966.896	577.394	8.99988e+08
0.31	0.38	1.20196	1347.58	651.545	8.99935e+08
0.31	0.36	1.24475	1841.83	1095.26	8.99539e+08
0.88	0.9	2.22704	48.5719	39.6239	8.99386e+08
0.36	0.39	3.32098	1989.43	1456.69	8.95405e+08
0.62	0.67	1.54414	152.398	91.3491	8.95189e+08
0.58	0.62	5.60626	257.647	171.187	8.94824e+08
0.5	0.55	2.14146	396.581	237.566	8.94489e+08
0.44	2.93	2.0065e-05	37.5861	6.07677e-10	8.94146e+08
0.32	0.36	0.922264	2081.36	1373.8	8.90498e+08
0.39	0.43	2.014	1174.31	775.191	8.89669e+08
0.8	0.82	2.22227	88.972	72.5784	8.84106e+08
0.67	2.87	6.54375e-07	6.89027	2.21296e-09	8.81644e+08
0.31	0.35	1.36632	2228.67	1470.49	8.8073e+08
0.65	0.7	5.38655	117.994	70.7374	8.79126e+08
0.37	0.41	1.85352	1373.43	906.87	8.77371e+08
0.75	0.77	6.33957	128.932	105.203	8.76102e+08
0.76	0.78	0.462077	121.757	99.2751	8.74949e+08
0.25	0.3	0.427968	2883.15	1709.84	8.74091e+08
0.55	0.58	1.27098	428.578	315.06	8.73591e+08
0.23	0.29	2.41561	2838.56	1515.47	8.72473e+08
0.37	0.43	2.08744	929.045	499.681	8.70411e+08
0.7	0.74	0.840196	98.8365	65.6978	8.66794e+08
0.23	0.27	2.29908	4076.16	2682.93	8.66658e+08
0.57	0.62	1.33108	222.693	133.489	8.66159e+08
0.29	0.34	0.982183	2070.92	1228.4	8.63771e+08
0.37	0.4	1.84939	1775.15	1299.16	8.63565e+08
0.35	0.41	0.639172	1083.77	581.961	8.62381e+08
0.74	0.76	3.78354	139	113.388	8.56992e+08
0.4	0.44	2.19015	1058.28	699.908	8.55898e+08
0.54	0.57	1.42323	457.204	336.106	8.55697e+08
0.52	0.58	0.712958	277.67	149.813	8.54874e+08
0.65	0.69	4.94362	143.962	95.6258	8.54199e+08
0.59	0.64	0.918031	188.318	112.928	8.53161e+08
0.32	0.35	1.03672	2619.63	1917.4	8.52498e+08
0.73	0.76	0.951351	102.064	75.1534	8.49025e+08
0.58	0.61	5.25152	326.714	240.436	8.48596e+08
0.89	0.94	1.22546	18.6435	11.2099	8.47379e+08
0.29	0.32	0.860396	3295.4	2409.71	8.47034e+08
0.81	0.85	1.45219	41.7559	27.8065	8.47014e+08
0.21	0.26	0.348054	3800.39	2243.61	8.46887e+08
0.72	0.76	1.57018	83.3139	55.4069	8.45531e+08
0.57	2.17	3.29451e-05	14.7013	1.68534e-06	8.44307e+08
0.34	0.39	0.946477	1360.59	809.656	8.4375e+08
0.78	0.8	4.15521	100.859	82.2988	8.42584e+08
0.49	0.52	0.88952	671.502	492.684	8.39179e+08
0.83	0.86	0.933498	46.9624	34.6562	8.37737e+08
0.67	0.73	3.18007	83.2159	45.0946	8.36982e+08
0.55	0.6	1.06484	255.336	152.644	8.36905e+08
0.28	0.32	0.429918	2676.48	1761.31	8.36225e+08
0.47	0.5	1.14784	783.781	574.766	8.35734e+08
0.7	0.73	0.78707	128.014	94.2246	8.35713e+08
0.57	0.64	1.79692	158.956	77.5934	8.34075e+08
0.33	0.36	1.25369	2367.22	1732.42	8.3405e+08
0.43	0.46	0.311104	1077.46	789.74	8.33907e+08
0.3	0.35	2.63329	1838.22	1091.27	8.31691e+08
0.71	0.73	1.34555	174.414	142.252	8.31547e+08
0.6	0.64	0.74994	211.725	140.411	8.30566e+08
0.2	0.25	0.222541	3995.7	2356.76	8.28286e+08
0.35	0.38	0.574714	2002.3	1465.87	8.25234e+08
0.66	0.71	1.066	106.096	63.7166	8.23539e+08
0.27	0.3	2.60897	3724.88	2716.76	8.23015e+08
0.82	0.84	2.61755	73.8932	60.3102	8.22983e+08
0.69	2.99	4.23388e-07	6.01239	7.01705e-10	8.22748e+08
0.23	0.28	2.06681	3140.44	1855.3	8.22629e+08
0.45	0.5	1.51525	557.494	332.816	8.21838e+08
0.92	0.96	1.53372	18.2127	12.1495	8.21691e+08
0.27	0.31	2.60343	2835.37	1864.07	8.21665e+08
0.87	0.89	3.93923	50.2649	41.0253	8.21103e+08
0.68	0.71	13.7989	145.003	106.705	8.20394e+08
0.44	0.5	1.4276	505.728	271.537	8.18558e+08
0.25	0.28	0.443452	4337.72	3163.82	8.18432e+08
0.73	0.77	1.00149	75.4036	50.2203	8.18396e+08
0.4	0.43	2.29869	1341.12	981.972	8.18056e+08
0.65	2.62	3.71436e-06	7.99284	2.4096e-08	8.17209e+08
0.39	0.46	1.75889	652.38	315.497	8.16172e+08
0.6	2.24	1.98265e-05	11.7323	9.08853e-07	8.16078e+08
0.39	0.45	1.87353	751.158	402.929	8.15053e+08
0.62	0.68	1.7037	121.387	65.5447	8.14181e+08
0.17	0.23	0.509423	4152.89	2196.22	8.1394e+08
0.15	0.19	0.540124	7016.81	4581.33	8.13004e+08
0.41	0.44	1.8884	1234.04	903.99	8.12537e+08
0.4	0.45	1.95114	818.223	487.408	8.10689e+08
0.34	0.41	0.914393	959.66	462.826	8.08764e+08
0.7	0.75	0.860695	77.322	46.4281	8.07491e+08
0.3	0.33	2.16945	2891.24	2112.18	8.06561e+08
0.3	0.34	2.47464	2192.51	1441.64	8.04023e+08
0.6	0.63	0.670948	274.271	201.607	8.02857e+08
0.59	0.61	1.12419	439.077	357.575	8.02303e+08
0.46	0.5	1.26671	625.343	413.382	8.02265e+08
0.9	0.95	1.86729	16.8801	10.1577	7.99002e+08
0.26	0.31	0.902807	2388.67	1413.29	7.98929e+08
0.23	0.26	2.14311	4900.29	3569.29	7.98871e+08
0.14	0.18	1.72201	7358.33	4794.07	7.98184e+08
0.54	0.58	1.42303	330.518	218.771	7.97797e+08
0.48	0.53	2.00173	430.076	256.676	7.96178e+08
0.53	0.59	2.14404	244.258	131.641	7.95853e+08
0.72	0.75	1.61806	106.615	78.4837	7.94667e+08
0.32	0.37	1.07386	1501.55	889.625	7.93869e+08
0.28	0.34	0.380598	1729.31	920.913	7.93632e+08
0.63	0.69	3.39613	110.494	59.6842	7.92935e+08
0.1	0.15	1.07814	7944.86	4623.89	7.92918e+08
0.17	0.24	0.613049	3471.27	1646.8	7.91227e+08
0.13	0.2	0.477226	4686.48	2211.87	7.91076e+08
0.9	0.92	1.96657	40.2951	32.8917	7.90799e+08
0.51	0.54	4.13439	545.492	400.627	7.90482e+08
0.21	0.27	0.369987	2940.82	1557.04	7.89974e+08
0.34	0.37	1.19797	2059.8	1503.68	7.8958e+08
0.27	0.33	2.068	1855.6	987.691	7.89497e+08
0.13	0.17	0.477784	7780.26	5059.76	7.88894e+08
0.1	0.16	1.0917	6608.59	3445.67	7.87464e+08
0.71	3.43	1.14905e-07	5.22848	9.3477e-12	7.87007e+08
0.63	0.68	3.62935	130.344	77.9879	7.86969e+08
0.2	0.26	0.218512	3145.11	1662.28	7.85109e+08
0.69	0.74	3.38933	81.6299	49.0007	7.84898e+08
0.49	0.53	0.865313	484.975	321.121	7.84737e+08
0.33	0.39	0.964473	1158.23	618.285	7.83755e+08
0.3	0.36	2.51383	1459.18	778.001	7.83139e+08
0.2	0.24	0.234455	4562.48	2980.58	7.83102e+08
0.91	0.93	3.48656	36.7454	30.0002	7.8299e+08
0.48	0.52	1.8819	524.557	346.943	7.82623e+08
0.28	0.33	0.377511	2013.96	1190.6	7.82337e+08
0.42	0.46	1.30252	836.253	552.484	7.81449e+08
0.18	0.24	1.50625	3621.47	1909.91	7.79641e+08
0.42	0.45	1.29706	1100.08	805.647	7.78363e+08
0.51	0.56	4.14329	333.392	199.077	7.77617e+08
0.48	0.51	1.91626	685.59	502.975	7.76879e+08
0.55	0.61	1.19644	205.226	110.841	7.7674e+08
0.62	0.66	1.55153	173.413	115.159	7.75315e+08
0.24	0.29	0.707508	2692.19	1584.59	7.74341e+08
0.43	0.48	0.269991	623.604	371.111	7.73933e+08
0.26	0.3	0.893308	2848.34	1867.83	7.73424e+08
0.69	0.71	2.45617	195.99	159.769	7.73196e+08
0.56	0.58	0.256059	543.629	442.408	7.72693e+08
0.57	0.65	2.04893	134.158	59.0622	7.72518e+08
0.46	0.51	1.37999	490.862	292.257	7.72158e+08
0.93	0.95	1.06113	32.592	26.6144	7.72082e+08
0.47	0.51	1.17954	561.168	370.801	7.71663e+08
0.09	0.14	1.3766	8103.72	4692.89	7.71639e+08
0.29	0.35	1.02281	1545.92	823.008	7.69425e+08
0.64	0.69	5.19435	119.095	71.3566	7.68144e+08
0.17	0.22	0.517231	4473.87	2614.04	7.66993e+08
0.65	0.71	5.34011	92.7505	50.1763	7.66703e+08
0.76	0.81	0.406433	47.954	28.7862	7.6636e+08
0.25	0.31	0.524158	2083.91	1104.16	7.66083e+08
0.62	2.33	1.12618e-05	10.0812	3.85927e-07	7.65284e+08
0.28	0.31	0.412733	3165.41	2308.01	7.65279e+08
0.23	0.3	2.92227	2104.06	1001.67	7.64469e+08
0.13	0.19	0.457046	5068.71	2654.53	7.64063e+08
0.09	0.15	1.03607	6784.36	3530.03	7.63958e+08
0.2	0.23	0.233709	5769.45	4186.02	7.63735e+08
0.86	0.9	1.06294	27.7493	18.4815	7.62477e+08
0.52	0.54	0.768716	734.575	597.489	7.61045e+08
0.18	0.25	1.56795	3034.34	1436.48	7.59868e+08
0.18	0.23	1.45067	4114.56	2407.68	7.59748e+08
0.21	0.24	0.411276	5306.83	3853.64	7.58525e+08
0.21	0.25	0.385409	4020.75	2622.31	7.56247e+08
0.18	0.22	1.50538	5016.3	3267.76	7.56075e+08
0.17	0.25	0.53065	2869.03	1214.68	7.56032e+08
0.62	0.65	1.5823	226	166.063	7.55766e+08
0.38	0.41	0.839865	1458.26	1066.38	7.55058e+08
0.49	0.54	0.809494	381.578	227.801	7.5489e+08
0.14	0.17	2.05214	8780.68	6344.41	7.54761e+08
0.19	0.23	0.129584	4653.43	3032.16	7.54489e+08
0.17	0.26	0.512128	2586.99	985.497	7.53286e+08
0.13	0.21	0.473244	3834.93	1615.67	7.5172e+08
0.13	0.18	0.459659	5741.49	3341.47	7.48854e+08
0.42	0.48	1.5833	551.447	295.27	7.47824e+08
0.49	2.59	3.01805e-05	25.8879	1.89631e-08	7.47625e+08
0.66	0.72	0.979504	85.5674	46.3055	7.46924e+08
0.82	0.87	2.13049	29.6364	17.7893	7.46613e+08
0.31	0.34	1.37907	2456.45	1790.46	7.4642e+08
0.85	0.87	2.3099	56.9618	46.4795	7.462e+08
0.11	0.16	0.551906	6590.86	3822.48	7.45515e+08
0.51	0.55	4.14951	399.635	264.263	7.45505e+08
0.24	0.3	0.700217	2165.44	1145.31	7.43888e+08
0.39	0.47	2.04198	533.333	231.708	7.43708e+08
0.73	0.75	0.945345	142.415	116.091	7.43645e+08
0.44	2.92	2.0065e-05	37.5861	6.07677e-10	7.43102e+08
0.38	0.43	0.78692	885.294	525.091	7.42707e+08
0.26	0.32	0.765391	1846.74	979.316	7.41023e+08
0.17	0.21	0.496464	5227.45	3395.6	7.40833e+08
0.29	0.36	0.994761	1287.23	615.323	7.4073e+08
0.36	0.43	3.63607	753.828	362.346	7.40606e+08
0.16	0.21	1.34534	4564.16	2658.06	7.40488e+08
0.53	0.55	2.6567	663.795	539.874	7.38353e+08
0.7	2.8	1.92122e-07	5.68959	4.64811e-09	7.38326e+08
0.3	0.37	2.76109	1187.15	568.267	7.38019e+08
0.09	0.16	1.06793	5517.75	2555.91	7.37045e+08
0.86	0.88	1.07373	53.3053	43.4795	7.36646e+08
0.5	0.52	1.86678	835.735	679.587	7.36051e+08
0.2	0.27	0.154345	2487.08	1176.27	7.34002e+08
0.51	0.53	3.85011	770.012	626.213	7.33494e+08
0.67	0.69	4.89569	221.53	180.418	7.3162e+08
0.79	0.81	1.84075	88.9472	72.5076	7.31588e+08
0.08	0.14	1.86578	6613.55	3406.93	7.2874e+08
0.81	0.83	1.45907	76.135	62.1347	7.27778e+08
0.57	0.59	1.19424	482.733	392.753	7.26916e+08
0.16	0.2	1.26163	5413.71	3508.71	7.25946e+08
0.27	0.32	2.11612	1966.92	1157.78	7.22947e+08
0.14	0.23	2.56926	2999.21	1130.83	7.22085e+08
0.36	0.42	3.82296	844.65	449.942	7.22034e+08
0.75	0.78	5.35861	79.8051	58.6936	7.21401e+08
0.38	0.44	0.821798	726.723	388.284	7.21167e+08
0.14	0.21	1.85847	3716.86	1736.59	7.21091e+08
0.41	0.46	2.36514	682.597	405.433	7.20376e+08
0.1	0.14	1.0257	8089.73	5197.73	7.20081e+08
0.42	0.47	1.40258	630.735	374.908	7.19023e+08
0.65	0.67	3.92088	256.886	209.238	7.18736e+08
0.41	0.43	1.91894	1622.11	1315.45	7.1634e+08
0.19	0.26	0.125529	2570.6	1209.29	7.15372e+08
0.27	0.34	1.82072	1427.69	680.025	7.14845e+08
0.15	0.23	0.513667	3037.16	1272.75	7.14401e+08
0.68	0.7	14.4305	199.561	162.504	7.12019e+08
0.24	0.28	0.72109	2950.61	1923.04	7.10976e+08
0.15	0.18	0.601522	7296.38	5254.66	7.10699e+08
0.83	0.85	0.932752	65.3185	53.2351	7.0943e+08
0.26	0.29	0.963224	3324.3	2414.12	7.08393e+08
0.42	0.44	1.29579	1495.61	1213.71	7.07896e+08
0.89	0.91	1.32144	41.7868	34.0675	7.07716e+08
0.1	0.2	0.876988	3496.29	1164.06	7.07449e+08
0.66	2.81	2.24924e-06	7.38936	3.55486e-09	7.07437e+08
0.2	0.28	0.168083	2088.75	883.306	7.06829e+08
0.13	0.16	0.570884	8189.99	5878.84	7.03973e+08
0.44	0.46	1.43594	1275.88	1035.54	7.02644e+08
0.06	0.13	2.67592	6069.14	2757.89	7.02552e+08
0.19	0.24	0.146795	3352.07	1948	7.0209e+08
0.09	0.13	1.41725	8055.7	5151.85	7.01912e+08
0.33	0.4	1.18443	893.967	428.029	7.01605e+08
0.69	0.73	3.25729	95.2239	63.2714	7.01586e+08
0.35	0.37	0.549578	2505.48	2029.51	7.01578e+08
0.12	0.19	2.67022	4041.71	1870.32	7.01549e+08
0.41	0.47	2.24656	560.004	298.711	7.01539e+08
0.19	0.25	0.129208	2850.88	1489.53	7.01458e+08
0.08	0.15	2.1503	5288.16	2418.46	7.00997e+08
0.09	0.17	0.972983	4404.22	1806.82	6.99789e+08
0.29	0.31	0.848613	3871.34	3129.52	6.98902e+08
0.06	0.12	2.34592	6812.97	3457.5	6.9878e+08
0.6	0.65	0.813975	155.625	93.0215	6.98434e+08
0.45	0.47	1.81706	1167.92	948.599	6.97277e+08
0.66	0.68	1.05701	235.591	191.814	6.96899e+08
0.54	0.56	1.46312	590.767	480.362	6.95748e+08
0.12	0.17	2.46412	5327.67	3058.23	6.95573e+08
0.11	0.17	0.624948	4849.64	2490.53	6.95058e+08
0.12	0.18	2.16079	4524.75	2330.05	6.94653e+08
0.22	0.27	2.21752	2670.16	1558.32	6.9457e+08
0.62	0.64	1.65039	319.079	259.775	6.94319e+08
0.15	0.21	0.472982	3689.66	1911.85	6.94138e+08
0.7	0.72	0.76504	172.219	140.398	6.93547e+08
0.31	0.39	1.28436	909.349	390.149	6.92528e+08
0.77	0.81	0.934575	52.3214	34.789	6.91387e+08
0.47	0.49	1.04788	1003.05	814.553	6.91346e+08
0.08	0.13	1.54231	6813.69	3876.81	6.9116e+08
0.17	0.2	0.523764	5999.24	4320.15	6.91142e+08
0.46	0.52	1.16885	378.847	202.658	6.90579e+08
0.15	0.22	0.478238	3184.9	1480	6.90533e+08
0.06	0.11	2.25644	7699.31	4352.79	6.8977e+08
0.11	0.15	0.639495	6790.76	4337.92	6.88694e+08
0.46	0.48	1.16662	1077.13	874.663	6.88346e+08
0.3	0.38	3.27918	969.257	414.802	6.87935e+08
0.21	0.28	0.326528	2075.66	972.564	6.87914e+08
0.23	0.31	2.36993	1612.53	682.975	6.87788e+08
0.74	0.8	3.44792	44.0766	23.8332	6.87069e+08
0.67	2.86	6.54375e-07	6.89027	2.21296e-09	6.86818e+08
0.25	0.27	0.439892	4996.13	4030.21	6.86031e+08
0.1	0.17	0.98828	4383.39	2005.21	6.85603e+08
0.07	0.13	1.3027	6026.95	3048.94	6.84357e+08
0.18	0.26	1.98274	2267.21	947.933	6.84263e+08
0.16	0.19	1.17719	6237.6	4483.96	6.84105e+08
0.19	0.22	0.156616	5129.26	3695.75	6.8366e+08
0.51	0.57	4.44784	256.746	137.777	6.83527e+08
0.45	0.51	1.47423	406.852	217.893	6.83253e+08
0.61	0.63	1.23354	341.684	278.088	6.82575e+08
0.15	0.2	0.48452	4173.59	2405.33	6.82113e+08
0.17	0.27	0.465198	2009.53	675.878	6.8155e+08
0.1	0.18	0.914947	3854.22	1576.44	6.81222e+08
0.56	0.63	0.219823	152.77	74.2619	6.81162e+08
0.11	0.18	0.68815	4041.42	1850.54	6.80988e+08
0.1	0.19	0.862744	3490.92	1274.15	6.80504e+08
0.18	0.21	1.41999	5434.28	3910.54	6.80462e+08
0.14	0.22	2.50132	2951.2	1221.88	6.80061e+08
0.22	0.28	2.05513	2183.48	1141.02	6.79888e+08
0.22	0.29	2.08837	1906.77	895.776	6.79588e+08
0.12	0.16	2.26014	6159.73	3936.58	6.79506e+08
0.63	0.65	3.28037	290.5	236.39	6.78774e+08
0.08	0.16	1.59272	4295.09	1738.77	6.76753e+08
0.09	0.18	0.940651	3682.12	1338.51	6.76571e+08
0.16	0.22	1.82651	3248.96	1676.02	6.75933e+08
0.14	0.24	2.98581	2424.16	805.08	6.75767e+08
0.1	0.13	1.00357	8939.15	6357.24	6.75506e+08
0.16	0.23	2.1917	2842.61	1317.78	6.75277e+08
0.22	0.26	2.22002	3068.56	1983.87	6.74471e+08
0.27	0.29	2.45729	4218.21	3403.82	6.74306e+08
0.25	0.32	0.516658	1515.98	714.438	6.72192e+08
0.11	0.19	0.655246	3491.51	1426.35	6.71861e+08
0.24	0.33	0.674784	1306.39	496.243	6.71e+08
0.35	0.42	0.561664	734.112	350.532	6.70859e+08
0.43	0.49	0.253426	465.802	248.699	6.70392e+08
0.33	0.35	1.15311	2735.33	2211.07	6.70283e+08
0.39	0.41	2.05565	1760.63	1427.01	6.70066e+08
0.37	0.39	1.84315	2043.43	1655.04	6.69856e+08
0.34	0.42	0.934143	701.075	301.246	6.69471e+08
0.64	0.66	4.23323	265.839	216.285	6.69347e+08
0.23	0.32	2.88191	1395.3	529.313	6.6893e+08
0.07	0.11	1.23306	7940.05	4999.15	6.68196e+08
0.24	0.27	0.738588	3481.17	2516.09	6.67386e+08
0.31	0.33	1.3372	3142.05	2538.1	6.6737e+08
0.24	0.31	0.664242	1605.56	754.425	6.67123e+08
0.75	0.79	5.53354	58.6857	39.0025	6.66693e+08
0.32	0.34	0.91437	2921.71	2361.06	6.66497e+08
0.06	0.14	2.99199	4629.8	1841.34	6.66114e+08
0.93	0.97	0.9639	16.038	10.6658	6.66084e+08
0.37	0.44	2.13792	628.537	300.941	6.6602e+08
0.07	0.12	1.3916	6420.47	3591.46	6.65679e+08
0.28	0.35	0.375472	1207.89	571.935	6.65495e+08
0.49	0.51	0.914398	836.06	678.965	6.65476e+08
0.06	0.1	1.86402	8249.6	5161.71	6.64484e+08
0.25	0.33	0.590663	1312.44	556.023	6.61774e+08
0.36	0.38	3.42046	2163.98	1750.63	6.6135e+08
0.4	0.46	1.99152	570.389	304.257	6.60458e+08
0.09	0.12	1.04157	8785	6213.93	6.60441e+08
0.33	0.41	1.26267	739.733	317.491	6.60355e+08
0.37	0.45	2.33984	552.182	237.801	6.59237e+08
0.54	0.59	1.39464	235.539	140.135	6.59159e+08
0.4	0.42	2.3572	1612.09	1306.21	6.58296e+08
0.12	0.2	2.86218	3089.77	1257.96	6.57976e+08
0.04	0.11	0.473322	5508.94	2396.11	6.57575e+08
0.08	0.12	1.65432	7006.39	4401.91	6.57188e+08
0.04	0.09	0.455566	7226.8	3968.57	6.56728e+08
0.06	0.15	3.0936	4018.16	1413.29	6.56022e+08
0.07	0.1	1.39669	9603.71	6746.06	6.55837e+08
0.88	0.92	2.38097	22.3988	14.8923	6.55543e+08
0.08	0.11	1.57647	9029.91	6359.49	6.55149e+08
0.68	0.73	13.068	79.6068	47.6754	6.55007e+08
0.09	0.19	1.03839	3079.05	982.51	6.54583e+08
0.28	0.3	0.447057	3755	3028.15	6.54539e+08
0.16	0.24	2.76867	2365.37	974.497	6.54009e+08
0.84	0.89	0.937031	24.7442	14.877	6.5371e+08
0.03	0.09	0.750411	6431.26	3114.34	6.53667e+08
0.24	0.34	0.565778	1147.01	389.82	6.53552e+08
0.43	0.45	0.285845	1283.5	1040.74	6.5213e+08
0.23	0.25	2.15416	5189.67	4172.02	6.51782e+08
0.27	0.35	1.34367	1116.01	473.003	6.50909e+08
0.51	0.58	4.70991	215.493	104.171	6.50883e+08
0.04	0.1	0.481677	5983.83	2909.26	6.50736e+08
0.01	0.06	0.382737	8017.85	4302.01	6.50505e+08
0.24	0.32	0.71163	1362.27	574.469	6.50463e+08
0.04	0.08	0.458861	8350.73	5141.16	6.50139e+08
0.07	0.14	1.56065	4411.15	1937.38	6.48688e+08
0.26	0.33	0.808573	1331.87	625.611	6.48531e+08
0.72	0.74	1.48435	144.038	117.36	6.48334e+08
0.03	0.07	0.770313	8607.65	5262.08	6.48005e+08
0.11	0.2	0.666288	2864.38	1031.61	6.47884e+08
0.22	0.25	2.11099	3727.48	2683.26	6.47072e+08
0.21	0.29	0.390539	1663.82	694.826	6.46952e+08
0.12	0.21	2.68043	2671.65	965.936	6.46064e+08
0.19	0.21	0.157789	6573.43	5259.09	6.46059e+08
0.08	0.17	1.75686	3384.23	1189.6	6.45937e+08
0.2	0.22	0.221339	6196.92	4966.48	6.45797e+08
0.13	0.22	0.412551	2514.96	912.263	6.45589e+08
0.01	0.05	0.392762	9121.46	5477.51	6.44772e+08
0.49	0.55	0.851665	287.61	154.11	6.44687e+08
0.18	0.27	2.15614	1819.23	674.208	6.43844e+08
0.31	0.4	1.29682	746.415	286.695	6.43764e+08
0.88	0.93	2.14303	18.1482	10.9123	6.43521e+08
0.03	0.08	0.779592	6840.76	3685.7	6.43107e+08
0.79	0.83	1.60154	43.3881	28.8633	6.42406e+08
0.06	0.09	1.86863	9045	6286.05	6.41741e+08
0.05	0.12	1.07378	4701.16	2025.72	6.41695e+08
0.14	0.25	2.97781	1987.11	580.339	6.41283e+08
0.3	0.32	2.20841	3164.13	2551.33	6.41263e+08
0.04	0.12	0.506486	4435.02	1677.78	6.41168e+08
0.05	0.11	1.03645	5270.89	2549.96	6.40833e+08
0.26	0.34	0.653306	1164.65	491.778	6.40758e+08
0.24	0.26	0.665125	4705.98	3779.9	6.40413e+08
0.05	0.1	1.18961	6069.61	3303.24	6.40319e+08
0.03	0.1	0.808181	5086.8	2137.88	6.40131e+08
0.3	0.39	4.19079	793.475	303.795	6.39357e+08
0.14	0.16	2.00606	8580.5	6820.24	6.39083e+08
0.69	2.98	4.23388e-07	6.01239	7.01705e-10	6.39061e+08
0.11	0.14	0.631942	6925.35	4878.7	6.38567e+08
0.38	0.4	0.969358	1798.77	1455.29	6.38375e+08
0.15	0.24	0.482606	2143.36	782.478	6.38129e+08
0.77	0.79	1.05152	98.5992	80.342	6.37917e+08
0.26	0.28	1.02913	4094.94	3293.51	6.37432e+08
0.71	0.77	1.65891	54.1038	29.228	6.37326e+08
0.55	0.57	1.25564	511.725	416.075	6.36733e+08
0.38	0.45	0.720335	556.484	266.059	6.36551e+08
0.09	0.11	1.06225	10853.5	8536.27	6.36467e+08
0.01	0.07	0.460943	5982.42	2762.56	6.36272e+08
0.05	0.08	1.2057	9048.22	6232.68	6.36122e+08
0.19	0.27	0.113115	1823.41	752.316	6.36026e+08
0.02	0.07	0.182873	6625.28	3493.97	6.35665e+08
0.12	0.14	2.32229	9327.22	7382.56	6.35299e+08
0.16	0.18	1.2502	7431.18	5914.05	6.34584e+08
0.34	0.36	1.16623	2359.55	1906.45	6.34549e+08
0.1	0.21	0.960804	2440.39	686.379	6.34405e+08
0.02	0.05	0.189574	9866.01	6658.99	6.33875e+08
0.15	0.17	0.595581	7868.84	6256.02	6.3372e+08
0.05	0.09	1.06563	6793.43	4121.6	6.32695e+08
0.07	0.15	1.52953	3575.21	1375.57	6.32535e+08
0.35	0.44	0.621673	550.708	212.256	6.3229e+08
0.6	0.62	0.64131	351.49	285.995	6.32187e+08
0.04	0.07	0.523798	8997.47	6138.13	6.32074e+08
0.03	0.06	1.00865	9280.1	6291.92	6.31879e+08
0.22	0.3	1.77202	1480.32	616.616	6.31643e+08
0.71	3.42	1.14905e-07	5.22848	9.3477e-12	6.3158e+08
0.12	0.15	2.38644	6168.8	4344.15	6.31374e+08
0.5	0.56	2.27032	262.061	140.398	6.31287e+08
0.2	0.29	0.195773	1522.46	564.464	6.30123e+08
0.35	0.43	0.549037	606.041	259.225	6.2994e+08
0.21	0.23	0.41372	5432.16	4349.13	6.2973e+08
0.01	0.08	0.476489	4908.64	1952.36	6.28953e+08
0.78	0.83	4.02842	37.2273	22.3453	6.28841e+08
0.01	0.09	0.541452	4468.45	1572.37	6.28748e+08
0.22	0.24	2.15924	5097.39	4084.22	6.28719e+08
0.83	0.87	0.929586	32.2765	21.4341	6.28623e+08
0.47	0.52	1.18141	385.962	229.028	6.28083e+08
0.08	0.1	1.50476	10515	8219.46	6.2753e+08
0.1	0.12	1.04871	9608.96	7549.19	6.27049e+08
0.06	0.16	3.28681	3035.29	906.411	6.26935e+08
0.01	0.04	0.385992	9049.07	5970.8	6.26737e+08
0.02	0.08	0.200933	5064.49	2291.35	6.25936e+08
0.17	0.19	0.63502	6733.85	5360.43	6.25892e+08
0.02	0.1	0.222415	4116.56	1450.14	6.25395e+08
0.02	0.09	0.218799	4506.05	1796.77	6.25352e+08
0.03	0.11	0.747679	3959.45	1421.31	6.25098e+08
0.02	0.06	0.163303	6787.51	3950.46	6.25073e+08
0.12	0.22	3.23323	2208.96	699.367	6.25058e+08
0.34	0.43	0.815215	582.62	223.953	6.24954e+08
0.13	0.15	0.488284	8211.1	6489.85	6.24761e+08
0.32	0.38	1.18117	950.708	500.12	6.24092e+08
0.1	0.22	0.906594	2154.32	533.814	6.23579e+08
0.21	0.3	0.35766	1391.6	516.581	6.23308e+08
0.05	0.07	1.06534	10901.3	8380.56	6.23259e+08
0.02	0.12	0.20997	3473.86	952.364	6.23174e+08
0.03	0.12	0.776583	3560.82	1122.15	6.22894e+08
0.29	0.37	0.857206	900.214	379.731	6.2264e+08
0.58	0.6	5.86478	401.588	326.402	6.2146e+08
0	0.03	0.987644	7970.09	5074.93	6.21104e+08
0.05	0.13	1.04143	3449.92	1253.43	6.20516e+08
0.06	0.08	1.70976	10028.9	7713.53	6.20434e+08
0.85	0.9	2.67903	22.0785	13.2349	6.20424e+08
0.02	0.13	0.171655	3144.44	751.129	6.20373e+08
0.02	0.11	0.199462	3533.36	1072.16	6.20265e+08
0.02	0.04	0.199537	10674.1	7995.4	6.2e+08
0.04	0.13	0.430233	3288.4	1041.91	6.19824e+08
0.12	0.23	3.59793	1989.24	559.16	6.19656e+08
0.1	0.23	0.854891	1987.9	437.623	6.19584e+08
0.48	0.5	2.05359	844.574	685.293	6.19497e+08
0	0.04	1.03466	5987.3	3256.83	6.19057e+08
0.01	0.1	0.667086	3532.29	1027.04	6.18973e+08
0.01	0.03	0.37139	10235.3	7545.03	6.18632e+08
0.03	0.13	0.693683	3119.15	847.406	6.18417e+08
0.07	0.09	1.34739	9557.82	7383.18	6.18311e+08
0.21	0.31	0.45697	1252.76	416.106	6.17787e+08
0	0.05	0.75345	4901.28	2286.17	6.17708e+08
0.04	0.06	0.542224	9943.82	7530.42	6.17673e+08
0	0.06	0.661227	4357.18	1771.15	6.17594e+08
0.11	0.13	0.541229	8341.28	6536.69	6.17501e+08
0.03	0.05	0.935248	9908.78	7430.78	6.17482e+08
0.47	0.54	1.04596	277.797	133.391	6.17427e+08
0	0.07	0.73132	3918.29	1381.49	6.17385e+08
0	0.08	0.678367	3619.74	1118.25	6.16919e+08
0.08	0.18	1.70047	2527.01	751.477	6.16847e+08
0.18	0.2	1.25796	6003.57	4775.89	6.16315e+08
0	0.02	1.00633	8565.28	6066.39	6.15852e+08
0.37	0.46	2.36524	461.528	178.018	6.15418e+08
0	0.01	1.03402	9563.12	7569.99	6.13728e+08
0	0.01	1.03402	9563.12	7569.99	6.13728e+08
0.03	0.14	0.81109	2706.3	626.987	6.135e+08
0.01	0.02	0.374498	10326.5	8366.41	6.13113e+08
0.01	0.02	0.374498	10326.5	8366.41	6.13113e+08
0	0.09	0.827545	2879.8	702.089	6.12877e+08
0.02	0.03	0.205534	10847.3	8933.06	6.12413e+08
0.02	0.03	0.205534	10847.3	8933.06	6.12413e+08
0.01	0.11	0.671433	2768.12	638.627	6.12406e+08
0.09	0.2	0.922709	2161.07	572.929	6.11738e+08
0.03	0.04	0.920837	11183.8	9323.22	6.11641e+08
0.03	0.04	0.847746	11234.1	9369.01	6.1164e+08
0	0.1	0.80654	2454.36	470.439	6.11471e+08
0.57	2.16	3.29451e-05	14.7013	1.68534e-06	6.11016e+08
0.65	2.61	3.71436e-06	7.99284	2.4096e-08	6.11005e+08
0	0.11	0.716737	2220.08	345.479	6.10947e+08
0.04	0.05	0.508486	11324.3	9527.38	6.10747e+08
0.04	0.05	0.508486	11324.3	9527.38	6.10747e+08
0.13	0.23	0.437139	1896.29	590.996	6.10679e+08
0.01	0.13	0.759967	2398.83	409.297	6.10664e+08
0	0.12	0.65583	2156.97	293.836	6.10646e+08
0.01	0.12	0.722434	2415.71	453.842	6.10565e+08
0.04	0.14	0.539615	2577.45	668.922	6.10498e+08
0.43	0.5	0.205289	371.57	178.1	6.10488e+08
0.02	0.14	0.165288	2410.88	445.374	6.10349e+08
0	0.13	0.680604	2086.5	246.763	6.10345e+08
0	0.14	0.504834	2115.45	232.025	6.10089e+08
0.05	0.06	1.11838	11329.9	9601.86	6.09789e+08
0.05	0.06	1.11838	11329.9	9601.86	6.09789e+08
0	0.15	0.495308	2027.46	189.818	6.09723e+08
0.16	0.25	2.71371	1740.83	621.83	6.09578e+08
0.03	0.15	0.848729	2336.06	450.455	6.09427e+08
0	0.16	0.476972	1985.53	163.416	6.09407e+08
0.01	0.14	0.749094	2041.99	266.232	6.0919e+08
0	0.17	0.403553	1950.04	141.534	6.09087e+08
0.01	0.15	0.638896	1973.51	223.893	6.08834e+08
0	0.18	0.328264	1942.98	127.346	6.08774e+08
0.06	0.07	1.56413	11216.2	9561.83	6.08737e+08
0.06	0.07	1.62973	11288.2	9627.23	6.08737e+08
0.04	0.15	0.585445	2334.46	522.956	6.08556e+08
0.01	0.16	0.70557	1941.61	195.822	6.08482e+08
0	0.19	0.303542	1898.86	108.535	6.08439e+08
0.01	0.17	0.651084	1963.41	183.456	6.08218e+08
0.07	0.17	1.4827	2316.43	650.611	6.08149e+08
0	0.2	0.251891	1887.24	97.0051	6.08113e+08
0.01	0.18	0.645456	1985.86	171.009	6.08077e+08
0.06	0.17	3.40341	2240.65	540.485	6.0798e+08
0.02	0.15	0.181294	1954.05	270.067	6.07926e+08
0	0.21	0.207768	1860.12	84.3754	6.0778e+08
0.17	0.28	0.462578	1410.43	406.673	6.07726e+08
0.07	0.08	1.30743	11145.1	9554.47	6.07572e+08
0.07	0.08	1.30743	11145.1	9554.47	6.07572e+08
0.02	0.16	0.1915	1902.49	231.855	6.0753e+08
0	0.22	0.221799	1859.89	76.6422	6.07467e+08
0.01	0.19	0.546607	1833.09	127.569	6.07393e+08
0.05	0.14	1.03388	2430.55	706.38	6.07332e+08
0.07	0.18	1.37894	2168.47	538.711	6.0716e+08
0.02	0.17	0.133019	1858.25	200.187	6.0713e+08
0	0.23	0.223212	1820.95	65.3959	6.07109e+08
0.01	0.2	0.484789	1810.45	112.261	6.07024e+08
0.09	0.21	0.981586	1922.62	446.918	6.06965e+08
0.07	0.16	1.46965	2385.2	742.186	6.06859e+08
0.03	0.16	0.692536	1990.51	308.284	6.06853e+08
0	0.24	0.26375	1849.73	62.5539	6.06837e+08
0.02	0.18	0.116468	1831.99	176.236	6.06732e+08
0.01	0.21	0.466245	1796.84	100.002	6.06657e+08
0	0.25	0.211785	1803.21	52.4698	6.06433e+08
0.06	0.18	3.44126	2083.62	441.777	6.0641e+08
0.02	0.19	0.129733	1817.58	157.482	6.06354e+08
0.03	0.17	0.586824	1914.67	259.981	6.0634e+08
0.08	0.09	1.53672	11022.6	9495.12	6.06336e+08
0.08	0.09	1.53672	11022.6	9495.12	6.06336e+08
0.01	0.22	0.465089	1764.25	86.4532	6.0628e+08
0.44	2.91	2.0065e-05	37.5861	6.07677e-10	6.06269e+08
0	0.26	0.182016	1779.92	45.6364	6.06079e+08
0.02	0.2	0.127115	1781.98	136.808	6.05945e+08
0.01	0.23	0.426531	1745.82	76.3042	6.05903e+08
0.53	0.6	2.19725	176.749	85.4494	6.05796e+08
0	0.27	0.186908	1771.84	40.8777	6.05731e+08
0.03	0.18	0.542099	1785.94	204.799	6.05723e+08
0.04	0.16	0.388021	1851.38	320.112	6.05664e+08
0.01	0.24	0.445322	1726.44	67.209	6.05524e+08
0.02	0.21	0.127838	1723.92	114.71	6.05508e+08
0.14	0.26	2.5014	1531.17	382.218	6.05397e+08
0.05	0.15	0.960695	2056.1	496.226	6.05394e+08
0	0.28	0.181736	1759.65	36.2664	6.0538e+08
0.16	0.26	2.55185	1560.96	497.032	6.05377e+08
0.03	0.19	0.530873	1733.94	175.008	6.05279e+08
0	0.29	0.193085	1806.58	35.9418	6.05204e+08
0.04	0.17	0.424718	1806.09	278.092	6.05174e+08
0.01	0.25	0.399367	1709.66	59.3753	6.05142e+08
0.02	0.22	0.136563	1694.44	99.715	6.05095e+08
0.09	0.1	1.09166	10778.3	9320.55	6.04985e+08
0.09	0.1	1.09166	10778.3	9320.55	6.04985e+08
0.03	0.2	0.510072	1703.09	152.92	6.04828e+08
0.01	0.26	0.366033	1697.6	52.882	6.04757e+08
0.05	0.16	1.05686	1863.97	383.375	6.04734e+08
0.05	0.17	1.03332	1940.23	373.398	6.04725e+08
0.04	0.18	0.485056	1748.34	237.603	6.04694e+08
0	0.3	0.171793	1755.4	29.7246	6.04683e+08
0.02	0.23	0.136946	1669.57	87.261	6.0468e+08
0.03	0.21	0.497385	1717.06	141.272	6.045e+08
0	0.31	0.179802	1757.23	27.2564	6.04384e+08
0.01	0.27	0.376589	1685.02	46.9392	6.04371e+08
0.02	0.24	0.120889	1654.72	77.5806	6.04259e+08
0.04	0.19	0.38625	1698.69	203.971	6.04205e+08
0	0.32	0.174742	1747.04	24.177	6.03986e+08
0.01	0.28	0.290134	1672.41	41.6848	6.03979e+08
0.03	0.22	0.570134	1640.42	116.014	6.03925e+08
0.02	0.25	0.127875	1660.68	71.2756	6.0387e+08
0.04	0.2	0.379189	1660.47	177.154	6.03717e+08
0.05	0.18	1.00309	1726.5	277.071	6.03683e+08
0	0.33	0.152802	1716.15	20.5796	6.03586e+08
0.01	0.29	0.295662	1659.8	37.0319	6.03585e+08
0.1	0.11	1.00569	10426	9043.17	6.03556e+08
0.1	0.11	1.00569	10426	9043.17	6.03556e+08
0.03	0.23	0.546551	1612.21	101.235	6.03469e+08
0.04	0.21	0.37558	1696.68	168.358	6.03461e+08
0.02	0.26	0.130125	1608.51	59.3434	6.0342e+08
0.05	0.19	1.07987	1732.26	253.546	6.0329e+08
0	0.34	0.135323	1706.36	18.3358	6.03216e+08
0.01	0.3	0.336888	1652.16	33.1992	6.03194e+08
0.04	0.22	0.378835	1664.17	147.468	6.03027e+08
0.03	0.24	0.469671	1588.11	88.7446	6.03009e+08
0.02	0.27	0.137982	1605.94	53.7496	6.02992e+08
0	0.35	0.143248	1701.27	16.477	6.02848e+08
0.01	0.31	0.32776	1637.36	29.268	6.02796e+08
0.05	0.2	1.03964	1629.29	205.494	6.02639e+08
0.02	0.28	0.128926	1588.36	47.2967	6.0256e+08
0.03	0.25	0.449059	1571.8	78.6763	6.0255e+08
0	0.36	0.140113	1694.88	14.7587	6.02477e+08
0.04	0.23	0.355886	1624.15	127.256	6.02465e+08
0.18	0.29	2.74166	1286.92	371.677	6.02433e+08
0.01	0.32	0.317971	1626.38	26.0564	6.02396e+08
0.06	0.19	2.98717	1704.56	291.344	6.02292e+08
0.08	0.19	1.80619	1896.26	462.256	6.02214e+08
0.02	0.29	0.123659	1584.25	42.6638	6.02136e+08
0	0.37	0.141773	1696.63	13.4823	6.02111e+08
0.05	0.21	0.948356	1571.12	174.135	6.02097e+08
0.03	0.26	0.488657	1544.97	68.4226	6.02087e+08
0.11	0.12	0.567274	10067.2	8756.2	6.02027e+08
0.11	0.12	0.567274	10067.2	8756.2	6.02027e+08
0.01	0.33	0.274747	1623.04	23.4901	6.01995e+08
0.04	0.24	0.421628	1517.19	99.5128	6.01748e+08
0	0.38	0.144597	1679.05	11.7617	6.01728e+08
0.02	0.3	0.103243	1560.14	37.0948	6.01696e+08
0.33	0.42	0.994659	591.913	225.946	6.01662e+08
0.03	0.27	0.63624	1525.79	60.2927	6.0163e+08
0.01	0.34	0.301722	1610.49	20.8229	6.0159e+08
0.06	0.2	2.91492	1591.15	234.368	6.01586e+08
0.05	0.22	0.95434	1531.22	150.391	6.01565e+08
0	0.39	0.155261	1673.64	10.5541	6.0135e+08
0.02	0.31	0.0979115	1557	33.5141	6.01264e+08
0.04	0.25	0.417246	1502.98	88.4698	6.01242e+08
0.01	0.35	0.313673	1592.31	18.1853	6.01191e+08
0.03	0.28	0.723026	1517.29	54.0206	6.01167e+08
0.07	0.19	1.40569	1633.05	317.363	6.01037e+08
0.05	0.23	0.940965	1500.28	131.065	6.01029e+08
0.06	0.21	2.67045	1539.64	200.67	6.01007e+08
0	0.4	0.148956	1670.67	9.5235	6.0097e+08
0.02	0.32	0.0905464	1542.16	29.5889	6.00824e+08
0.01	0.36	0.3123	1590.94	16.4821	6.00777e+08
0.04	0.26	0.424947	1482.52	77.9024	6.00739e+08
0.03	0.29	0.710476	1498.1	47.4262	6.00694e+08
0	0.41	0.157645	1671.5	8.66002	6.00592e+08
0.05	0.24	0.964612	1476.12	115.316	6.00499e+08
0.12	0.13	2.42155	9750.42	8503.79	6.00496e+08
0.12	0.13	2.42155	9750.42	8503.79	6.00496e+08
0.06	0.22	2.47437	1499.78	173.783	6.0043e+08
0.07	0.2	1.41146	1575.57	271.676	6.00419e+08
0.02	0.33	0.0742537	1529.05	26.2098	6.00383e+08
0.01	0.37	0.345293	1588.68	14.9051	6.00368e+08
0.04	0.27	0.393344	1456.2	67.8397	6.00235e+08
0.03	0.3	0.672243	1482.69	41.9379	6.00222e+08
0	0.42	0.179526	1659.72	7.6426	6.00208e+08
0.18	0.28	2.43242	1362.13	437.412	6.00175e+08
0.32	0.39	1.19254	777.803	365.838	6.00162e+08
0.05	0.25	0.935443	1458.46	102.092	5.99961e+08
0.01	0.38	0.31314	1578.81	13.2392	5.99954e+08
0.02	0.34	0.0781188	1517.67	23.2619	5.99942e+08
0.06	0.23	2.20337	1453.09	148.66	5.99845e+08
0	0.43	0.17898	1655.37	6.88574	5.99819e+08
0.07	0.21	1.29391	1511.6	229.962	5.99799e+08
0.03	0.31	0.660977	1475.1	37.5772	5.99751e+08
0.11	0.22	0.659467	1715.11	448.336	5.99747e+08
0.35	0.45	0.627993	469.453	162.139	5.99741e+08
0.04	0.28	0.331599	1438.11	59.8232	5.99727e+08
0.11	0.21	0.611323	1799.8	526.116	5.99566e+08
0.01	0.39	0.275204	1571.74	11.8427	5.99539e+08
0.02	0.35	0.0909667	1512.9	20.9386	5.995e+08
0.27	0.36	1.52453	869.49	326.42	5.99484e+08
0	0.44	0.185024	1653.08	6.22232	5.99432e+08
0.05	0.26	0.977608	1437.06	89.9456	5.99432e+08
0.08	0.2	1.86559	1602.49	325.67	5.99404e+08
0.08	0.21	1.89038	1615.1	299.841	5.99393e+08
0.03	0.32	0.67913	1456.34	32.9026	5.99277e+08
0.06	0.24	2.01894	1420.45	129.187	5.99259e+08
0.04	0.29	0.34679	1430.74	53.6789	5.9922e+08
0.07	0.22	1.2166	1464.48	197.754	5.99183e+08
0.01	0.4	0.262686	1569.17	10.6873	5.99123e+08
0.02	0.36	0.0940632	1498.88	18.4779	5.99055e+08
0	0.45	0.203739	1645.8	5.55823	5.99047e+08
0.05	0.27	0.785865	1400.13	77.0919	5.9886e+08
0.03	0.33	0.712591	1464.44	30.4175	5.98831e+08
0.13	0.14	0.529225	9414.21	8230.44	5.98729e+08
0.13	0.14	0.529225	9414.21	8230.44	5.98729e+08
0.01	0.41	0.295628	1559.19	9.4914	5.98706e+08
0.04	0.3	0.28053	1409.1	46.957	5.98705e+08
0.06	0.25	2.03579	1395.63	113.314	5.98681e+08
0.53	0.61	2.05645	155.158	67.4631	5.98664e+08
0	0.46	0.203353	1642.75	4.99822	5.9865e+08
0.02	0.37	0.0947489	1492.26	16.5521	5.98607e+08
0.07	0.23	1.2837	1411.23	168.09	5.98572e+08
0.66	0.73	0.814246	66.8245	32.5162	5.9838e+08
0.03	0.34	0.662218	1432.42	25.9285	5.98318e+08
0.05	0.28	0.68801	1377.42	67.5537	5.98312e+08
0.01	0.42	0.306894	1557.41	8.58651	5.98286e+08
0	0.47	0.205552	1640.12	4.51166	5.98257e+08
0.04	0.31	0.223805	1393.41	41.4682	5.98191e+08
0.02	0.38	0.0851095	1486.09	14.8361	5.98157e+08
0.06	0.26	1.56437	1365.76	98.5109	5.98081e+08
0.08	0.22	2.09644	1426.56	222.66	5.98022e+08
0.07	0.24	1.21518	1374.19	145.399	5.97951e+08
0	0.48	0.234124	1645.64	4.16374	5.97881e+08
0.01	0.43	0.191454	1549.28	7.65653	5.97861e+08
0.03	0.35	0.46636	1423.7	23.1532	5.97828e+08
0.05	0.29	0.716812	1350.02	58.5274	5.97773e+08
0.02	0.39	0.0854879	1479.5	13.2829	5.97706e+08
0.04	0.32	0.192688	1378.35	36.6099	5.97676e+08
0.09	0.22	0.949156	1534.14	291.322	5.97578e+08
0.06	0.27	1.47409	1339.92	86.054	5.97494e+08
0	0.49	0.247617	1645.21	3.76898	5.97488e+08
0.01	0.44	0.237021	1547.46	6.9324	5.97442e+08
0.08	0.23	1.85693	1391.46	193.934	5.97353e+08
0.03	0.36	0.457759	1413.08	20.5751	5.97345e+08
0.07	0.25	1.22287	1353.95	128.427	5.9734e+08
0.02	0.4	0.0878897	1469.89	11.8036	5.97254e+08
0.05	0.3	0.634179	1344.82	52.7304	5.97213e+08
0.04	0.33	0.198214	1366.11	32.4798	5.97162e+08
0	0.5	0.256242	1638.97	3.37704	5.97089e+08
0.01	0.45	0.275632	1547.26	6.28219	5.9702e+08
0.14	0.15	1.85428	9047.84	7926.7	5.9701e+08
0.14	0.15	1.85428	9047.84	7926.7	5.9701e+08
0.25	0.34	0.620707	977.094	363.296	5.96983e+08
0.06	0.28	1.31825	1319.66	75.7601	5.96907e+08
0.03	0.37	0.476166	1404.41	18.3537	5.96862e+08
0.02	0.41	0.0834996	1464.05	10.5779	5.96799e+08
0.07	0.26	1.23939	1314.57	110.363	5.96709e+08
0.08	0.24	1.98953	1344.35	165.971	5.96699e+08
0	0.51	0.257984	1626.66	2.96336	5.96669e+08
0.05	0.31	0.542007	1326.29	46.3557	5.96657e+08
0.04	0.34	0.22622	1355.25	28.9126	5.96645e+08
0.01	0.46	0.266625	1535.89	5.54813	5.96588e+08
0.03	0.38	0.42086	1395.25	16.3426	5.96374e+08
0.02	0.42	0.0868602	1459.01	9.49473	5.96343e+08
0.06	0.29	1.13327	1300.55	66.6722	5.9631e+08
0	0.52	0.241821	1621.95	2.65244	5.96269e+08
0.01	0.47	0.23346	1534.55	5.02015	5.96159e+08
0.04	0.35	0.204438	1338.57	25.357	5.96133e+08
0.07	0.27	1.12818	1307.65	99.4174	5.96132e+08
0.05	0.32	0.432283	1313.15	41.143	5.96102e+08
0.09	0.23	0.709534	1357.43	218.046	5.96055e+08
0.08	0.25	1.86381	1305.31	143.127	5.96034e+08
0.02	0.43	0.0936809	1456.32	8.57609	5.95887e+08
0.03	0.39	0.422511	1390.22	14.6893	5.95885e+08
0	0.53	0.244734	1619.43	2.39763	5.95863e+08
0.01	0.48	0.230677	1530.9	4.51757	5.9573e+08
0.06	0.3	1.19129	1280.63	58.5536	5.95724e+08
0.2	0.3	0.209035	1190.71	386.206	5.95615e+08
0.04	0.36	0.173463	1334.11	22.8378	5.95603e+08
0.62	0.69	1.90667	89.4883	43.4661	5.95553e+08
0.05	0.33	0.372702	1289.94	35.7445	5.9555e+08
0.07	0.28	1.15681	1262.86	84.184	5.95464e+08
0	0.54	0.240687	1618.29	2.16855	5.95459e+08
0.02	0.44	0.0910181	1443.93	7.55749	5.95429e+08
0.03	0.4	0.346378	1379.12	13.0125	5.95394e+08
0.09	0.24	0.704351	1311.26	187.015	5.95363e+08
0.08	0.26	1.31197	1269.76	123.631	5.95348e+08
0.01	0.49	0.232978	1524.45	4.03816	5.95297e+08
0.17	0.29	0.454129	1218.89	309.038	5.95232e+08
0.16	0.27	3.00954	1348.75	376.275	5.95197e+08
0.06	0.31	1.12104	1258.45	51.1436	5.95132e+08
0.15	0.16	0.621436	8651.54	7593.29	5.95088e+08
0.15	0.16	0.621436	8651.54	7593.29	5.95088e+08
0.04	0.37	0.167141	1328.03	20.4971	5.9508e+08
0	0.55	0.236084	1613.11	1.94649	5.95056e+08
0.05	0.34	0.388156	1283.75	32.0811	5.94988e+08
0.02	0.45	0.095402	1443.16	6.85028	5.94966e+08
0.03	0.41	0.322792	1378.46	11.8076	5.94902e+08
0.01	0.5	0.223644	1520.57	3.63418	5.94865e+08
0.07	0.29	1.15547	1242.95	73.9755	5.94831e+08
0.1	0.24	0.773187	1373.08	234.333	5.94825e+08
0.08	0.27	1.33952	1243.77	108.08	5.94686e+08
0.09	0.25	0.835189	1267.25	160.535	5.94662e+08
0	0.56	0.220518	1609.02	1.74486	5.94645e+08
0.04	0.38	0.173209	1309.21	17.9055	5.94569e+08
0.06	0.32	0.931105	1248.84	45.6677	5.94532e+08
0.02	0.46	0.0846726	1438.51	6.15857	5.94504e+08
0.05	0.35	0.385396	1274.49	28.6009	5.94432e+08
0.01	0.51	0.228064	1516.68	3.2612	5.9443e+08
0.03	0.42	0.258154	1368.49	10.4858	5.94407e+08
0.61	0.67	1.46692	110.966	59.6928	5.94334e+08
0	0.57	0.224324	1609.59	1.58692	5.94236e+08
0.07	0.3	1.13136	1223.07	64.9855	5.94203e+08
0.02	0.47	0.0638362	1431.3	5.48959	5.94039e+08
0.04	0.39	0.170133	1306.35	16.1396	5.94031e+08
0.08	0.28	1.39539	1217.62	94.3654	5.94025e+08
0.01	0.52	0.219188	1513.6	2.93853	5.93994e+08
0.11	0.23	0.602203	1410.65	309.952	5.93993e+08
0.15	0.25	0.428381	1474.09	452.582	5.93988e+08
0.09	0.26	0.851714	1235.56	139.6	5.93958e+08
0.06	0.33	0.979274	1236.46	40.5156	5.93945e+08
0.03	0.43	0.22518	1361.66	9.36501	5.9391e+08
0.05	0.36	0.45308	1265.31	25.488	5.93883e+08
0	0.58	0.231573	1604.17	1.41657	5.93827e+08
0.07	0.31	1.22156	1204.82	57.1974	5.93578e+08
0.02	0.48	0.0671705	1426.92	4.92784	5.93575e+08
0.01	0.53	0.215638	1509.84	2.6438	5.93556e+08
0.04	0.4	0.193638	1298.66	14.4193	5.93505e+08
0.03	0.44	0.231	1363.51	8.54088	5.93424e+08
0	0.59	0.22467	1609.42	1.30686	5.93421e+08
0.08	0.29	1.58971	1186.27	81.3399	5.93394e+08
0.11	0.24	0.690431	1353.99	265.626	5.9338e+08
0.06	0.34	0.903512	1219.17	35.6134	5.93343e+08
0.05	0.37	0.480319	1246.75	22.2991	5.93319e+08
0.1	0.25	0.643832	1242.11	181.947	5.93317e+08
0.09	0.27	0.913691	1200.72	120.619	5.93259e+08
0.16	0.17	1.16078	8250.92	7253.33	5.93158e+08
0.16	0.17	1.16078	8250.92	7253.33	5.93158e+08
0.01	0.54	0.226201	1503.98	2.36538	5.93121e+08
0.02	0.49	0.0538698	1425.74	4.4691	5.93109e+08
0	0.6	0.210875	1600.3	1.15686	5.93001e+08
0.04	0.41	0.178759	1292.65	12.9132	5.92976e+08
0.07	0.32	1.35425	1184.21	50.0593	5.92953e+08
0.03	0.45	0.222701	1351.92	7.5557	5.9292e+08
0.05	0.38	0.452231	1238.96	19.9362	5.92755e+08
0.06	0.35	0.859977	1206.41	31.579	5.92747e+08
0.08	0.3	1.29955	1169.06	71.9291	5.92686e+08
0.01	0.55	0.220936	1507.76	2.16348	5.92684e+08
0.02	0.5	0.057228	1423.21	4.0279	5.92643e+08
0	0.61	0.187993	1599.65	1.04708	5.92586e+08
0.1	0.26	0.577097	1197.43	155.602	5.9257e+08
0.09	0.28	0.934305	1162.98	103.339	5.9256e+08
0.04	0.42	0.163923	1285.63	11.544	5.92446e+08
0.03	0.46	0.219186	1347.29	6.78169	5.92421e+08
0.07	0.33	1.37104	1168.19	44.1469	5.92322e+08
0.01	0.56	0.281679	1501.43	1.93386	5.92241e+08
0.05	0.39	0.480485	1231.9	17.8327	5.92193e+08
0	0.62	0.19739	1598.27	0.947267	5.92172e+08
0.02	0.51	0.060742	1413.34	3.56631	5.92171e+08
0.06	0.36	0.953659	1193.43	27.9148	5.92152e+08
0.1	0.27	0.466652	1205.82	142.983	5.92047e+08
0.08	0.31	1.09311	1148.05	62.9867	5.92007e+08
0.11	0.25	0.710361	1213.34	203.887	5.91983e+08
0.03	0.47	0.170088	1339.21	6.03281	5.91919e+08
0.04	0.43	0.16488	1277.83	10.2953	5.91916e+08
0.59	0.65	0.953577	128.211	68.8238	5.91857e+08
0.09	0.29	0.918687	1143.64	91.083	5.91845e+08
0.01	0.57	0.271209	1497.92	1.73832	5.91798e+08
0	0.63	0.189285	1592.06	0.845553	5.91757e+08
0.02	0.52	0.0580681	1410.49	3.20924	5.91702e+08
0.07	0.34	1.43791	1156.25	39.2165	5.91693e+08
0.05	0.4	0.401606	1224.12	15.907	5.91624e+08
0.12	0.24	2.95195	1253.18	272.082	5.91582e+08
0.06	0.37	0.994326	1181.92	24.7645	5.91556e+08
0.03	0.48	0.128451	1336.46	5.44127	5.91417e+08
0.04	0.44	0.16687	1272.68	9.23331	5.91384e+08
0.01	0.58	0.251775	1494.18	1.56154	5.91354e+08
0.08	0.32	1.23969	1131.92	55.6253	5.91346e+08
0	0.64	0.199864	1592.93	0.768507	5.91338e+08
0.02	0.53	0.0492413	1407.32	2.89273	5.91229e+08
0.48	0.54	1.73427	285.925	152.325	5.91214e+08
0.11	0.26	0.6432	1174.76	176.166	5.912e+08
0.09	0.3	0.886701	1117.88	79.2251	5.91137e+08
0.17	0.18	0.660266	7913.33	6968.56	5.9109e+08
0.17	0.18	0.664236	7832.53	6894.99	5.91087e+08
0.1	0.28	0.569828	1131.18	116.526	5.91078e+08
0.07	0.35	1.52174	1142.34	34.6409	5.91062e+08
0.05	0.41	0.3912	1212.97	14.0866	5.91059e+08
0.12	0.25	2.87616	1237.96	242.651	5.90972e+08
0.06	0.38	1.13692	1172.2	22.0526	5.90965e+08
0	0.65	0.209404	1588.02	0.687497	5.90921e+08
0.03	0.49	0.146288	1329.5	4.85505	5.90915e+08
0.01	0.59	0.254333	1491.8	1.40804	5.9091e+08
0.04	0.45	0.164991	1264.14	8.22883	5.90855e+08
0.28	0.36	0.342079	872.562	364.143	5.9081e+08
0.02	0.54	0.0506883	1412.08	2.65653	5.90773e+08
0.08	0.33	1.48235	1113.45	48.7859	5.90686e+08
0	0.66	0.174151	1585.73	0.618807	5.90503e+08
0.05	0.42	0.367015	1205.98	12.5864	5.90492e+08
0.01	0.6	0.246468	1489.53	1.27172	5.90465e+08
0.07	0.36	1.38822	1124.62	30.3347	5.90424e+08
0.09	0.31	0.818958	1099.92	69.8124	5.90422e+08
0.03	0.5	0.145105	1320.21	4.30163	5.90418e+08
0.11	0.27	0.757204	1133.94	151.159	5.90415e+08
0.06	0.39	0.97637	1161.13	19.5477	5.90355e+08
0.1	0.29	0.64297	1100.11	100.837	5.90335e+08
0.04	0.46	0.189771	1261.65	7.41653	5.90319e+08
0.02	0.55	0.0569495	1400.6	2.34115	5.90283e+08
0.13	0.24	0.40557	1280.96	321.498	5.90205e+08
0	0.67	0.151925	1587.12	0.564446	5.90078e+08
0.01	0.61	0.24284	1486.15	1.14239	5.90017e+08
0.08	0.34	1.50958	1097.56	43.0139	5.90014e+08
0.12	0.26	2.80694	1157.26	199.515	5.89936e+08
0.05	0.43	0.382227	1202.21	11.3321	5.89926e+08
0.03	0.51	0.173069	1321.29	3.91948	5.8991e+08
0.02	0.56	0.0457433	1398.54	2.1154	5.89809e+08
0.04	0.47	0.205645	1255.01	6.62323	5.89784e+08
0.07	0.37	1.26855	1119.09	27.2598	5.89778e+08
0.06	0.4	0.931017	1153.39	17.4434	5.89752e+08
0.09	0.32	0.829565	1086.14	61.8752	5.89722e+08
0	0.68	0.145836	1582.91	0.50634	5.89658e+08
0.11	0.28	0.714646	1094.97	129.644	5.89626e+08
0.1	0.3	0.656888	1080.23	88.7062	5.8959e+08
0.01	0.62	0.290186	1484.75	1.03242	5.89572e+08
0.03	0.52	0.175037	1318.69	3.52973	5.89408e+08
0.05	0.44	0.332638	1189.2	9.97844	5.89356e+08
0.08	0.35	1.54168	1083.39	38.0036	5.89342e+08
0.02	0.57	0.0456883	1393.91	1.89537	5.89332e+08
0.13	0.25	0.410663	1191.51	263.721	5.89278e+08
0.04	0.48	0.185213	1246.79	5.89451	5.89247e+08
0	0.69	0.15117	1584.46	0.461223	5.89235e+08
0.12	0.27	3.696	1097.94	167.037	5.89152e+08
0.06	0.41	0.838824	1140.43	15.3886	5.89145e+08
0.07	0.38	1.28579	1103.09	23.914	5.89143e+08
0.01	0.63	0.317807	1481.01	0.927892	5.89125e+08
0.15	0.26	0.486635	1288.51	345.928	5.89015e+08
0.09	0.33	0.760835	1058.31	53.3482	5.89005e+08
0.18	0.19	1.29527	7498.51	6611.48	5.88989e+08
0.18	0.19	1.29527	7498.51	6611.48	5.88989e+08
0.11	0.29	0.701257	1080.52	115.423	5.88939e+08
0.03	0.53	0.172432	1311.47	3.14701	5.889e+08
0	0.7	0.191909	1599.08	0.436813	5.88891e+08
0.02	0.58	0.0470582	1390.69	1.70471	5.88856e+08
0.1	0.31	0.641657	1052.01	76.7276	5.88835e+08
0.05	0.45	0.31192	1187	9.01511	5.88782e+08
0.04	0.49	0.187031	1244.21	5.31559	5.88709e+08
0.01	0.64	0.361636	1480.19	0.839723	5.88678e+08
0.08	0.36	1.64553	1071.2	33.667	5.88674e+08
0.06	0.42	0.811922	1135.17	13.8079	5.88539e+08
0.07	0.39	0.985435	1097.26	21.4634	5.88487e+08
0.13	0.26	0.459847	1135.41	223.438	5.88412e+08
0.03	0.54	0.175806	1312.5	2.86523	5.88396e+08
0	0.71	0.202151	1579.67	0.374936	5.8839e+08
0.02	0.59	0.04087	1388.59	1.5384	5.88378e+08
0.12	0.28	3.73396	1062.21	143.999	5.88326e+08
0.09	0.34	0.842584	1047.32	47.4771	5.88293e+08
0.01	0.65	0.36021	1476.59	0.753693	5.88227e+08
0.05	0.46	0.308204	1181.08	8.069	5.88212e+08
0.04	0.5	0.203601	1239	4.75671	5.88174e+08
0.1	0.32	0.598105	1031.23	67.1878	5.88082e+08
0.11	0.3	0.758815	1038.59	97.8223	5.8805e+08
0.08	0.37	1.7268	1057.32	29.7124	5.88002e+08
0	0.72	0.194658	1578.79	0.339054	5.87965e+08
0.06	0.43	0.871551	1127.48	12.3183	5.87938e+08
0.02	0.6	0.0409849	1387.9	1.39329	5.87902e+08
0.03	0.55	0.163571	1307.51	2.56382	5.87887e+08
0.07	0.4	0.938029	1085.06	18.9544	5.87845e+08
0.01	0.66	0.359087	1473.83	0.678752	5.87776e+08
0.05	0.47	0.272339	1173.01	7.1792	5.87638e+08
0.04	0.51	0.202837	1232.62	4.25677	5.87635e+08
0.09	0.35	0.688265	1032.7	41.9092	5.87572e+08
0	0.73	0.21062	1574.68	0.304042	5.87541e+08
0.13	0.27	0.410191	1082.7	189.175	5.87538e+08
0.12	0.29	3.38341	1030.46	124.535	5.87484e+08
0.02	0.61	0.0401184	1382.47	1.24593	5.8742e+08
0.03	0.56	0.166065	1300.22	2.28202	5.87376e+08
0.1	0.33	0.574669	1011.67	58.8422	5.87328e+08
0.01	0.67	0.399138	1471.03	0.610905	5.87326e+08
0.06	0.44	0.678829	1121.3	11.0177	5.87322e+08
0.08	0.38	1.60629	1042.72	26.1377	5.87322e+08
0.11	0.31	0.698384	1014.46	85.2451	5.87258e+08
0.07	0.41	0.749563	1077.11	16.9194	5.87194e+08
0	0.74	0.22761	1573.55	0.274866	5.87115e+08
0.04	0.52	0.18953	1229.88	3.83417	5.87092e+08
0.05	0.48	0.245902	1171.37	6.49785	5.87068e+08
0.02	0.62	0.0464114	1376.86	1.11275	5.86942e+08
0.01	0.68	0.404455	1472.46	0.556306	5.86875e+08
0.03	0.57	0.150511	1297.62	2.05836	5.86865e+08
0.09	0.36	0.675011	1015.93	36.7905	5.86854e+08
0.06	0.45	0.600996	1113.95	9.82604	5.86711e+08
0.19	0.2	0.175551	7077.37	6246.87	5.86695e+08
0.19	0.2	0.175551	7077.37	6246.87	5.86695e+08
0	0.75	0.224124	1574.76	0.250443	5.86688e+08
0.13	0.28	0.377876	1041.61	162.027	5.86669e+08
0.08	0.39	1.55244	1033.09	23.2497	5.8664e+08
0.12	0.3	3.14471	999.449	107.624	5.86639e+08
0.17	0.3	0.476779	1070.45	237.925	5.86638e+08
0.1	0.34	0.588056	992.923	51.5608	5.86577e+08
0.07	0.42	0.755466	1064.94	14.9299	5.86554e+08
0.04	0.53	0.19961	1222.73	3.41318	5.86552e+08
0.05	0.49	0.219079	1161.07	5.74582	5.86491e+08
0.11	0.32	0.670519	985.165	73.5602	5.86471e+08
0.02	0.63	0.0511561	1376.07	1.00808	5.8646e+08
0.01	0.69	0.3307	1465.66	0.495262	5.86419e+08
0.03	0.58	0.130226	1294.56	1.85283	5.86354e+08
0.14	0.27	2.80667	1057.29	210.177	5.86263e+08
0	0.76	0.22841	1571.62	0.22524	5.86262e+08
0.09	0.37	0.598373	997.86	32.1698	5.86136e+08
0.06	0.46	0.576792	1107.16	8.77005	5.86103e+08
0.04	0.54	0.178209	1221.38	3.08724	5.86009e+08
0.02	0.64	0.0546695	1374.87	0.911514	5.85979e+08
0.01	0.7	0.305635	1465.93	0.449566	5.85962e+08
0.08	0.4	1.50202	1025.35	20.7643	5.8596e+08
0.05	0.5	0.208369	1158.37	5.17315	5.85916e+08
0.07	0.43	0.761558	1058.36	13.3345	5.85914e+08
0.03	0.59	0.139074	1290.31	1.66101	5.85844e+08
0	0.77	0.211017	1568.62	0.202052	5.85831e+08
0.1	0.35	0.39749	977.123	45.3489	5.85816e+08
0.13	0.29	0.374989	997.756	137.688	5.85802e+08
0.12	0.31	2.7691	972.602	93.4293	5.85789e+08
0.11	0.33	0.710084	966.842	64.589	5.85679e+08
0.29	0.38	1.1077	730.286	274.031	5.85529e+08
0.15	0.27	0.52824	1133.77	265.33	5.85515e+08
0.01	0.71	0.272939	1464.4	0.405884	5.85506e+08
0.02	0.65	0.0469945	1372.52	0.820619	5.85496e+08
0.06	0.47	0.564049	1101.19	7.85292	5.85495e+08
0.04	0.55	0.157888	1217.67	2.77514	5.85466e+08
0.09	0.38	0.636489	989.748	28.7219	5.85418e+08
0	0.78	0.14722	1568.64	0.183406	5.85399e+08
0.14	0.28	2.93007	1026.44	182.813	5.85369e+08
0.05	0.51	0.172426	1152.9	4.63196	5.85338e+08
0.03	0.6	0.125787	1287.88	1.49752	5.85331e+08
0.08	0.41	1.29863	1016.42	18.4838	5.85273e+08
0.07	0.44	0.744727	1053.54	11.978	5.85267e+08
0.1	0.36	0.460556	959.788	39.7665	5.85064e+08
0.01	0.72	0.243223	1462.29	0.365691	5.8505e+08
0.02	0.66	0.0491348	1371.14	0.74247	5.85014e+08
0.12	0.32	3.13811	955.194	82.2834	5.84985e+08
0	0.79	0.151571	1566.24	0.165043	5.84969e+08
0.04	0.56	0.231187	1212.75	2.48493	5.84926e+08
0.13	0.3	0.382978	968.418	119.333	5.84924e+08
0.06	0.48	0.657509	1092.78	6.97718	5.8489e+08
0.11	0.34	0.681608	950.664	56.8166	5.84879e+08
0.03	0.61	0.127831	1287.67	1.36047	5.84824e+08
0.05	0.52	0.171343	1146.54	4.13569	5.84763e+08
0.6	2.23	1.98265e-05	11.7323	9.08853e-07	5.84708e+08
0.09	0.39	0.640528	981.527	25.634	5.84707e+08
0.07	0.45	0.681182	1046.42	10.6939	5.8462e+08
0.01	0.73	0.248108	1460.37	0.330456	5.84593e+08
0.08	0.42	1.10825	1002.31	16.2104	5.84583e+08
0	0.8	0.160459	1565.85	0.149485	5.84539e+08
0.02	0.67	0.0479181	1367.72	0.666448	5.84529e+08
0.14	0.29	2.28729	1003.13	160.75	5.84518e+08
0.04	0.57	0.251394	1209.91	2.23607	5.84384e+08
0.2	0.21	0.192807	6739.3	5956.25	5.84383e+08
0.2	0.21	0.198191	6769.6	5983.74	5.84382e+08
0.1	0.37	0.458551	951.234	35.4866	5.84306e+08
0.03	0.62	0.116476	1282.78	1.21505	5.84305e+08
0.06	0.49	0.520319	1084.41	6.19444	5.84277e+08
0.19	0.29	0.136701	1135.33	357.533	5.84204e+08
0.05	0.53	0.15702	1143.91	3.72775	5.84186e+08
0.01	0.74	0.269619	1460.27	0.299974	5.84139e+08
0.12	0.33	2.86497	928.119	71.1337	5.84135e+08
0	0.81	0.14582	1564.64	0.135021	5.84108e+08
0.11	0.35	0.63524	931.358	49.6749	5.84081e+08
0.13	0.31	0.335848	937.852	102.977	5.8405e+08
0.02	0.68	0.0394414	1363.87	0.597875	5.84044e+08
0.09	0.4	0.577136	967.285	22.5505	5.83984e+08
0.07	0.46	0.633177	1037.04	9.48184	5.83971e+08
0.08	0.43	1.05546	996.885	14.5438	5.83895e+08
0.04	0.58	0.254202	1205.23	2.00536	5.8384e+08
0.19	0.28	0.114691	1206.07	424.04	5.83811e+08
0.03	0.63	0.111515	1277.29	1.08655	5.83793e+08
0.15	0.28	0.492405	1006.77	204.12	5.83718e+08
0.22	0.31	1.8206	1064.86	384.332	5.83692e+08
0.01	0.75	0.2519	1457.6	0.269077	5.83681e+08
0	0.82	0.135754	1564.27	0.12254	5.83677e+08
0.06	0.5	0.497163	1082.43	5.59422	5.83661e+08
0.05	0.54	0.157221	1137.46	3.32377	5.83609e+08
0.15	0.29	0.458894	1021.66	189.74	5.83587e+08
0.49	2.58	3.01805e-05	25.8879	1.89631e-08	5.83569e+08
0.02	0.69	0.0429672	1362.74	0.540941	5.83559e+08
0.1	0.38	0.37351	937.783	31.3056	5.83544e+08
0.14	0.3	2.44285	939.996	132.177	5.83504e+08
0.07	0.47	0.694957	1031.52	8.49521	5.83331e+08
0.12	0.34	2.77785	905.724	61.843	5.83298e+08
0.04	0.59	0.219001	1204.15	1.81518	5.83295e+08
0.11	0.36	0.540417	920.821	44.1862	5.83288e+08
0.03	0.64	0.116686	1277.58	0.987106	5.83279e+08
0.09	0.41	0.47491	956.216	19.9458	5.83256e+08
0	0.83	0.139865	1562.84	0.110606	5.83244e+08
0.01	0.76	0.234895	1457.05	0.243976	5.83221e+08
0.08	0.44	0.962922	986.899	12.8665	5.83217e+08
0.13	0.32	0.3554	916.493	90.0377	5.83174e+08
0.4	0.47	2.64392	431.039	205.469	5.8317e+08
0.02	0.7	0.0389345	1358.52	0.484237	5.83074e+08
0.06	0.51	0.502482	1076.65	5.00403	5.83052e+08
0.05	0.55	0.144792	1134.31	2.989	5.83031e+08
0	0.84	0.126323	1562.03	0.100078	5.82812e+08
0.1	0.39	0.373075	924.299	27.5768	5.82787e+08
0.03	0.65	0.130232	1275.74	0.889664	5.82763e+08
0.01	0.77	0.204178	1452.76	0.218657	5.82762e+08
0.04	0.6	0.193032	1199.07	1.62233	5.82745e+08
0.07	0.48	0.658708	1022.41	7.52896	5.82683e+08
0.02	0.71	0.0378213	1359.35	0.441386	5.8259e+08
0.23	0.33	2.57616	932.17	303.481	5.82583e+08
0.14	0.31	2.24679	915.127	115.224	5.82577e+08
0.09	0.42	0.445828	944.258	17.6035	5.82538e+08
0.08	0.45	0.914751	982.133	11.5663	5.82526e+08
0.11	0.37	0.486384	903.249	38.6351	5.82482e+08
0.12	0.35	2.8986	889.893	54.452	5.82473e+08
0.05	0.56	0.169764	1129.41	2.67913	5.82455e+08
0.06	0.52	0.61865	1073.29	4.49485	5.82449e+08
0.16	0.28	3.37428	987.911	227.113	5.82437e+08
0	0.85	0.100426	1562.13	0.0907264	5.82379e+08
0.01	0.78	0.223586	1454.19	0.199155	5.82304e+08
0.13	0.33	0.32403	891.479	78.0854	5.82297e+08
0.03	0.66	0.14168	1271.22	0.797121	5.82248e+08
0.04	0.61	0.166444	1196.16	1.46071	5.82198e+08
0.02	0.72	0.0451768	1353.45	0.392739	5.82103e+08
0.1	0.4	0.438378	911.713	24.3367	5.82036e+08
0.07	0.49	0.588106	1020.54	6.80382	5.82033e+08
0.21	0.22	0.4161	6359.3	5625.9	5.81997e+08
0.21	0.22	0.4161	6359.3	5625.9	5.81997e+08
0	0.86	0.113857	1559.53	0.0815495	5.81945e+08
0.05	0.57	0.170726	1125.96	2.40589	5.81876e+08
0.01	0.79	0.227257	1450.24	0.178054	5.81846e+08
0.08	0.46	0.80731	974.059	10.2882	5.81837e+08
0.06	0.53	0.595263	1066.19	4.0042	5.81834e+08
0.09	0.43	0.436367	938.285	15.743	5.81816e+08
0.15	0.3	0.334165	919.163	147.527	5.81798e+08
0.03	0.67	0.150347	1269.01	0.71781	5.81732e+08
0.14	0.32	2.51366	879.559	98.3229	5.81683e+08
0.11	0.38	0.43996	890.465	34.1244	5.81683e+08
0.04	0.62	0.154393	1193.97	1.31651	5.81651e+08
0.12	0.36	2.93687	871.605	47.5987	5.81642e+08
0.02	0.73	0.0416104	1353.96	0.356804	5.81614e+08
0.3	0.4	3.92636	619.836	209.141	5.81545e+08
0	0.87	0.123272	1558.52	0.0737675	5.81512e+08
0.13	0.34	0.32542	877.589	69.045	5.81444e+08
0.16	0.29	3.2238	941.183	192.926	5.8143e+08
0.07	0.5	0.553909	1011.45	6.02742	5.81384e+08
0.01	0.8	0.205178	1450.03	0.161793	5.81384e+08
0.05	0.58	0.157979	1122.7	2.1656	5.81297e+08
0.1	0.41	0.416751	903.633	21.6865	5.81276e+08
0.06	0.54	0.564589	1063.21	3.60846	5.81221e+08
0.03	0.68	0.147931	1264.7	0.643591	5.81217e+08
0.08	0.47	0.691939	967.24	9.17164	5.81147e+08
0.75	0.8	4.67501	45.1894	27.0641	5.81147e+08
0.02	0.74	0.0422694	1352.31	0.321941	5.81126e+08
0.04	0.63	0.134984	1190.28	1.18286	5.81104e+08
0.09	0.44	0.481682	928.785	13.9641	5.81099e+08
0	0.88	0.116724	1556.69	0.0665795	5.81078e+08
0.01	0.81	0.225869	1446.86	0.145369	5.80926e+08
0.11	0.39	0.436	878.726	30.204	5.8089e+08
0.15	0.31	0.335279	900.006	129.929	5.80886e+08
0.12	0.37	2.49338	861.375	42.2565	5.80793e+08
0.14	0.33	2.3757	859.237	85.9797	5.80757e+08
0.07	0.51	0.539323	1006.86	5.39737	5.80736e+08
0.05	0.59	0.156117	1118.82	1.94062	5.80717e+08
0.03	0.69	0.150654	1263.78	0.581666	5.80699e+08
0	0.89	0.106753	1556.53	0.0602941	5.80643e+08
0.02	0.75	0.0439891	1348.7	0.288987	5.8064e+08
0.06	0.55	0.544418	1060.04	3.24448	5.80606e+08
0.16	0.3	3.23841	928.7	172.009	5.80602e+08
0.04	0.64	0.130906	1186.12	1.05943	5.80555e+08
0.13	0.35	0.337667	847.016	59.007	5.80553e+08
0.1	0.42	0.38524	893.11	19.2023	5.80517e+08
0.01	0.82	0.238101	1446.24	0.131304	5.80465e+08
0.08	0.48	0.702761	960.613	8.18177	5.80465e+08
0.21	0.32	0.38178	946.791	270.924	5.80395e+08
0.09	0.45	0.491417	922.717	12.4879	5.8038e+08
0	0.9	0.118301	1553.73	0.0541804	5.80209e+08
0.03	0.7	0.147709	1262.87	0.52634	5.80181e+08
0.02	0.76	0.0379651	1348.22	0.262079	5.80152e+08
0.05	0.6	0.152247	1115.68	1.74578	5.80136e+08
0.07	0.52	0.511571	1004.74	4.87635	5.80088e+08
0.11	0.4	0.374243	865.637	26.6074	5.80086e+08
0.04	0.65	0.129235	1183.62	0.952854	5.80007e+08
0.01	0.83	0.246624	1445.04	0.118622	5.80005e+08
0.06	0.56	0.523548	1053.68	2.88861	5.79993e+08
0.12	0.38	2.14866	843.768	36.9668	5.7993e+08
0.15	0.32	0.401155	855.809	109.338	5.79887e+08
0.14	0.34	2.51791	841.321	75.5053	5.79863e+08
0.08	0.49	0.62033	953.86	7.29638	5.79776e+08
0	0.91	0.106803	1551.94	0.0488257	5.79774e+08
0.1	0.43	0.366218	881.417	16.9334	5.7976e+08
0.77	0.82	1.11115	39.6219	23.7571	5.79755e+08
0.13	0.36	0.314146	831.801	51.9164	5.7967e+08
0.03	0.71	0.154383	1259.96	0.473048	5.79664e+08
0.02	0.77	0.0414737	1346.55	0.236144	5.79661e+08
0.09	0.46	0.431599	914.988	11.1138	5.79655e+08
0.22	0.23	1.96246	6043.4	5352.58	5.79628e+08
0.22	0.23	1.96246	6043.4	5352.58	5.79628e+08
0.05	0.61	0.183312	1112.1	1.57014	5.79561e+08
0.01	0.84	0.257788	1444.25	0.107457	5.79543e+08
0.37	0.47	2.10142	389.705	134.569	5.79484e+08
0.04	0.66	0.115995	1179.97	0.855338	5.79458e+08
0.07	0.53	0.495528	998.167	4.34348	5.79437e+08
0.16	0.31	2.72854	863.86	140.818	5.79407e+08
0.06	0.57	0.510561	1050.61	2.60117	5.79377e+08
0	0.92	0.0868127	1554.52	0.0446155	5.79339e+08
0.11	0.41	0.37596	854.244	23.4997	5.79289e+08
0.02	0.78	0.044137	1344.79	0.212972	5.79173e+08
0.03	0.72	0.158573	1256.03	0.42472	5.79149e+08
0.08	0.5	0.521381	949.31	6.54213	5.79086e+08
0.12	0.39	2.01949	832.788	32.723	5.79084e+08
0.01	0.85	0.256283	1444.27	0.0973562	5.79083e+08
0.18	0.3	2.69387	961.736	233.417	5.79057e+08
0.1	0.44	0.384816	876.379	15.1774	5.79e+08
0.05	0.62	0.213934	1107.91	1.40586	5.78981e+08
0.09	0.47	0.428899	909.597	9.94771	5.78937e+08
0.15	0.33	0.365886	826.936	94.109	5.78929e+08
0.04	0.67	0.103913	1179.18	0.774067	5.78909e+08
0	0.93	0.104151	1552.08	0.0401466	5.78903e+08
0.14	0.35	1.81509	816.599	65.2735	5.78897e+08
0.26	0.35	0.504151	839.201	310.033	5.78801e+08
0.13	0.37	0.31042	819.913	45.9726	5.78795e+08
0.07	0.54	0.458742	994.549	3.90344	5.78788e+08
0.06	0.58	0.588726	1045.61	2.32733	5.78768e+08
0.02	0.79	0.0466637	1343.4	0.192287	5.78684e+08
0.03	0.73	0.155454	1256.61	0.385649	5.78628e+08
0.24	0.35	0.61397	809.593	237.523	5.78624e+08
0.01	0.86	0.262996	1442.55	0.0879848	5.78622e+08
0.2	0.31	0.278866	963.831	271.084	5.7855e+08
0.11	0.42	0.368601	843.792	20.809	5.7849e+08
0	0.94	0.115146	1552.6	0.0364567	5.78469e+08
0.16	0.32	2.81041	840.033	122.694	5.78439e+08
0.08	0.51	0.596917	944.282	5.8618	5.78409e+08
0.05	0.63	0.201846	1107.65	1.27313	5.784e+08
0.04	0.68	0.0798327	1176.84	0.698526	5.78359e+08
0.12	0.4	2.12178	821.591	28.9713	5.78264e+08
0.1	0.45	0.352906	864.594	13.3698	5.78242e+08
0.09	0.48	0.410534	902.178	8.85523	5.78213e+08
0.02	0.8	0.0454859	1342.04	0.173724	5.78194e+08
0.01	0.87	0.231359	1439.54	0.0789105	5.78157e+08
0.06	0.59	0.60928	1041.93	2.08813	5.78155e+08
0.07	0.55	0.431302	988.152	3.47576	5.78138e+08
0.03	0.74	0.175083	1253.9	0.346803	5.7811e+08
0	0.95	0.115484	1549.1	0.0326902	5.78032e+08
0.15	0.34	0.410551	803.204	81.6141	5.77978e+08
0.14	0.36	1.65487	797.876	56.981	5.77965e+08
0.13	0.38	0.32487	802.87	40.1905	5.77918e+08
0.05	0.64	0.195995	1104.98	1.14697	5.77818e+08
0.04	0.69	0.0652981	1173.64	0.626579	5.77808e+08
0.08	0.52	0.589569	937.643	5.21802	5.77722e+08
0.02	0.81	0.0409513	1342.34	0.157586	5.77706e+08
0.01	0.88	0.223393	1439.07	0.0714122	5.77695e+08
0.11	0.43	0.387412	834.446	18.4583	5.77695e+08
0.17	0.31	0.486579	852.608	158.428	5.77635e+08
0	0.96	0.112184	1548.26	0.0295897	5.77596e+08
0.03	0.75	0.167209	1250.95	0.311857	5.77592e+08
0.06	0.6	0.51262	1039.73	1.88172	5.77536e+08
0.09	0.49	0.404014	893.385	7.84726	5.77491e+08
0.07	0.56	0.381958	987.143	3.14988	5.7749e+08
0.1	0.46	0.350093	858.107	11.9344	5.77481e+08
0.12	0.41	2.05092	806.53	25.3462	5.77414e+08
0.16	0.33	2.56892	801.848	103.938	5.77401e+08
0.04	0.7	0.0660859	1171.96	0.565501	5.77259e+08
0.05	0.65	0.198305	1099.84	1.02374	5.77236e+08
0.01	0.89	0.269082	1438.38	0.0646661	5.77235e+08
0.02	0.82	0.0504965	1339.19	0.141573	5.77215e+08
0	0.97	0.106636	1548.23	0.0268161	5.7716e+08
0.14	0.37	1.72955	785.465	50.3329	5.77074e+08
0.03	0.76	0.155659	1250.19	0.282113	5.77072e+08
0.23	0.24	2.20015	5687.44	5041.46	5.77067e+08
0.23	0.24	2.20015	5687.44	5041.46	5.77067e+08
0.13	0.39	0.304014	789.836	35.3938	5.77039e+08
0.08	0.53	0.507153	932.707	4.6737	5.77033e+08
0.15	0.35	0.436671	783.453	71.3103	5.77028e+08
0.06	0.61	0.459263	1035.81	1.68912	5.76918e+08
0.11	0.44	0.405089	829.159	16.5294	5.76909e+08
0.07	0.57	0.364334	980.893	2.80618	5.76835e+08
0.01	0.9	0.244396	1435.67	0.0580899	5.76772e+08
0.09	0.5	0.387295	889.719	7.05514	5.7677e+08
0.02	0.83	0.0536909	1337.72	0.127766	5.76725e+08
0	0.98	0.110785	1547.55	0.0242629	5.76724e+08
0.1	0.47	0.296968	852.469	10.6768	5.76719e+08
0.04	0.71	0.0722952	1169.55	0.509065	5.7671e+08
0.05	0.66	0.19177	1096.5	0.919412	5.76655e+08
0.17	0.32	0.46189	811.174	133.971	5.76581e+08
0.03	0.77	0.158349	1248.34	0.254301	5.76553e+08
0.12	0.42	1.5833	798.357	22.5659	5.7655e+08
0.16	0.34	2.6664	775.378	89.6946	5.76411e+08
0.08	0.54	0.471274	929.387	4.20047	5.76348e+08
0.01	0.91	0.213131	1435.85	0.0527375	5.76307e+08
0.06	0.62	0.336634	1032.4	1.51598	5.76296e+08
0	0.99	0.0832712	1545.87	0.021889	5.76287e+08
0.02	0.84	0.0448141	1336.09	0.115241	5.76234e+08
0.07	0.58	0.337693	975.2	2.50303	5.76183e+08
0.18	0.31	2.72389	834.498	175.508	5.76183e+08
0.13	0.4	0.2959	778.414	31.2803	5.76163e+08
0.04	0.72	0.0715051	1166.47	0.457597	5.7616e+08
0.14	0.38	1.79485	763.678	43.5429	5.76142e+08
0.11	0.45	0.396979	816.549	14.5247	5.761e+08
0.05	0.67	0.202287	1093.62	0.827012	5.76074e+08
0.15	0.36	0.44469	765.851	62.3483	5.7606e+08
0.09	0.51	0.384645	880.588	6.24423	5.76051e+08
0.03	0.78	0.161707	1246.95	0.229521	5.76034e+08
0.1	0.48	0.246234	844.102	9.46578	5.75954e+08
0	1	0.0898256	1544.73	0.0197473	5.7585e+08
0.01	0.92	0.223788	1434.12	0.0475359	5.75845e+08
0.02	0.85	0.0418772	1333.93	0.103875	5.75744e+08
0.12	0.43	1.41882	788.932	20.0031	5.75703e+08
0.06	0.63	0.282856	1030.49	1.36777	5.75679e+08
0.08	0.55	0.415405	920.46	3.71567	5.75661e+08
0.04	0.73	0.0646611	1165.55	0.414175	5.7561e+08
0.17	0.33	0.485564	778.357	114.649	5.75545e+08
0.07	0.59	0.362231	971.399	2.24433	5.75537e+08
0.03	0.79	0.154437	1244.69	0.20632	5.75517e+08
0.05	0.68	0.16802	1092.9	0.749789	5.75492e+08
0.19	0.3	0.185158	879.951	235.53	5.75475e+08
0	1.01	0.0884065	1544.72	0.0178876	5.75414e+08
0.01	0.93	0.233905	1432.67	0.0429111	5.75383e+08
0.16	0.35	2.2135	753.313	77.9007	5.75379e+08
0.09	0.52	0.400597	877.851	5.61937	5.75327e+08
0.11	0.46	0.395711	808.889	12.91	5.75306e+08
0.13	0.41	0.319539	765.666	27.5363	5.75286e+08
0.02	0.86	0.0408571	1333.01	0.093746	5.75254e+08
0.1	0.49	0.210969	837.534	8.4389	5.75193e+08
0.14	0.39	1.2212	751.119	38.4055	5.75183e+08
0.15	0.37	0.457462	745.683	54.2154	5.75108e+08
0.18	0.32	2.66143	796.927	149.545	5.75099e+08
0.06	0.64	0.277993	1025.23	1.22134	5.75063e+08
0.04	0.74	0.0553505	1163.01	0.372561	5.75059e+08
0.03	0.8	0.154615	1242.33	0.186049	5.74994e+08
0	1.02	0.0991924	1544.47	0.016198	5.74978e+08
0.08	0.56	0.390333	920.571	3.36904	5.74975e+08
0.01	0.94	0.178991	1429.91	0.0385429	5.7492e+08
0.05	0.69	0.146807	1090.7	0.67468	5.74907e+08
0.07	0.6	0.363348	968.38	2.02041	5.74887e+08
0.12	0.44	1.24066	772.573	17.3885	5.74865e+08
0.02	0.87	0.0404398	1331.98	0.0848043	5.74763e+08
0.09	0.53	0.362284	872.167	5.01529	5.74603e+08
0	1.03	0.0930626	1542.1	0.0145927	5.74541e+08
0.17	0.34	0.405485	753.292	99.297	5.74533e+08
0.04	0.75	0.0611863	1161.65	0.336281	5.7451e+08
0.11	0.47	0.33397	802.252	11.5177	5.74501e+08
0.03	0.81	0.155371	1241.5	0.168193	5.74475e+08
0.01	0.95	0.172637	1433.27	0.0354236	5.74461e+08
0.06	0.65	0.311229	1023.55	1.10251	5.7445e+08
0.1	0.5	0.19527	832.483	7.55003	5.74431e+08
0.13	0.42	0.29467	753.258	24.2393	5.74406e+08
0.16	0.36	2.1724	732.023	67.5893	5.74381e+08
0.19	0.31	0.179158	827.512	197.325	5.74346e+08
0.05	0.7	0.152096	1086.15	0.603262	5.74325e+08
0.08	0.57	0.395504	914.786	3.00749	5.74287e+08
0.02	0.88	0.0402663	1330.19	0.0763812	5.74273e+08
0.24	0.25	0.667161	5395.48	4787.36	5.74271e+08
0.24	0.25	0.667161	5395.48	4787.36	5.74271e+08
0.07	0.61	0.375867	959.695	1.78207	5.74252e+08
0.14	0.4	0.877396	736.902	33.6761	5.74241e+08
0.15	0.38	0.452233	727.642	47.1991	5.74143e+08
0	1.04	0.110693	1542.27	0.0132261	5.74105e+08
0.18	0.33	2.72721	758.479	126.737	5.74026e+08
0.36	0.44	3.04097	494.089	209.395	5.74005e+08
0.12	0.45	1.04719	769.301	15.6446	5.74e+08
0.01	0.96	0.157618	1430.58	0.0317541	5.73991e+08
0.04	0.76	0.0638383	1158.46	0.301967	5.73959e+08
0.03	0.82	0.155282	1239.87	0.151728	5.73955e+08
0.09	0.54	0.402495	866.474	4.47717	5.73884e+08
0.06	0.66	0.265225	1019.66	0.987278	5.73832e+08
0.02	0.89	0.0458952	1330.51	0.0693993	5.73782e+08
0.05	0.71	0.145359	1085.04	0.544989	5.73743e+08
0.11	0.48	0.329591	793.1	10.1913	5.73702e+08
0.1	0.51	0.151323	827.38	6.74885	5.73671e+08
0	1.05	0.101483	1540.18	0.0119167	5.73669e+08
0.07	0.62	0.45522	957.553	1.60899	5.73602e+08
0.08	0.58	0.366877	909.671	2.68695	5.73599e+08
0.13	0.43	0.272684	742.027	21.3706	5.73528e+08
0.01	0.97	0.129544	1429.48	0.0286599	5.73526e+08
0.17	0.35	0.366832	727.975	85.5636	5.73443e+08
0.03	0.83	0.149024	1238.59	0.137069	5.73435e+08
0.04	0.77	0.0653009	1157.52	0.272966	5.7341e+08
0.16	0.37	2.10077	718.04	59.4757	5.73406e+08
0.14	0.41	0.882269	725.174	29.7183	5.73323e+08
0.02	0.9	0.0479834	1327.79	0.06235	5.73291e+08
0	1.06	0.103667	1540.57	0.0108116	5.73232e+08
0.19	0.32	0.158385	781.364	165.952	5.73218e+08
0.06	0.67	0.237626	1017.6	0.890539	5.73215e+08
0.15	0.39	0.399403	712.709	41.3694	5.7318e+08
0.12	0.46	1.03964	762.837	13.9566	5.73166e+08
0.05	0.72	0.155488	1081.45	0.488708	5.73162e+08
0.09	0.55	0.378985	861.678	4.00584	5.73161e+08
0.47	0.53	0.991544	300.556	160.116	5.7308e+08
0.01	0.98	0.12924	1427.76	0.025804	5.73065e+08
0.18	0.34	2.95869	734.186	109.84	5.72963e+08
0.07	0.63	0.460911	958.95	1.46441	5.72948e+08
0.03	0.84	0.137233	1236.13	0.123483	5.72916e+08
0.08	0.59	0.353237	906.335	2.41283	5.72914e+08
0.11	0.49	0.315047	788.241	9.11488	5.72912e+08
0.1	0.52	0.154459	820.898	6.01412	5.7291e+08
0.04	0.78	0.0647716	1153.32	0.244355	5.7286e+08
0.02	0.91	0.0493702	1326.03	0.0562381	5.72801e+08
0	1.07	0.11704	1538.48	0.00972426	5.72796e+08
0.13	0.44	0.233745	734.166	19.0033	5.72646e+08
0.06	0.68	0.259603	1014.71	0.800276	5.72602e+08
0.01	0.99	0.128224	1428	0.0234243	5.72601e+08
0.05	0.73	0.138949	1080.54	0.442341	5.72579e+08
0.09	0.56	0.302144	857.116	3.58438	5.72434e+08
0.17	0.36	0.34346	704.094	73.8586	5.72402e+08
0.14	0.42	0.793437	716.36	26.3805	5.72401e+08
0.03	0.85	0.112524	1235.08	0.111409	5.72394e+08
0.16	0.38	1.9794	695.707	51.3385	5.7237e+08
0	1.08	0.109126	1539.4	0.00884542	5.7236e+08
0.12	0.47	1.00341	752.81	12.3231	5.72324e+08
0.04	0.79	0.0630659	1153.88	0.22213	5.72311e+08
0.02	0.92	0.0433446	1325.6	0.0508913	5.7231e+08
0.07	0.64	0.42241	954.156	1.31004	5.72295e+08
0.08	0.6	0.358806	902.389	2.16034	5.72234e+08
0.65	0.72	5.38784	69.3864	33.7436	5.7222e+08
0.15	0.4	0.354354	702.854	36.6576	5.72217e+08
0.1	0.53	0.134836	815.732	5.37817	5.7215e+08
0.01	1	0.128346	1426.42	0.0211277	5.72138e+08
0.11	0.5	0.290319	780.503	8.10144	5.72104e+08
0.19	0.33	0.138081	746.526	141.61	5.72084e+08
0.05	0.74	0.150082	1078.89	0.398734	5.71999e+08
0.06	0.69	0.25367	1011.58	0.718353	5.71987e+08
0	1.09	0.0951656	1539.35	0.00800871	5.71923e+08
0.03	0.86	0.0873531	1233.05	0.100401	5.71873e+08
0.18	0.35	2.58616	700.589	93.2183	5.71869e+08
0.02	0.93	0.0439406	1324.13	0.045892	5.7182e+08
0.13	0.45	0.210086	722.857	16.7162	5.71772e+08
0.04	0.8	0.0575259	1153.1	0.201014	5.71764e+08
0.09	0.57	0.264025	852.104	3.20265	5.71711e+08
0.01	1.01	0.0920292	1425.41	0.0191279	5.71675e+08
0.07	0.65	0.520529	949.826	1.17057	5.71655e+08
0.2	0.32	0.293831	778.257	187.408	5.71569e+08
0.08	0.61	0.332029	898.068	1.93778	5.71545e+08
0.25	0.26	0.399937	5110.83	4539.06	5.71489e+08
0.25	0.26	0.399937	5110.83	4539.06	5.71489e+08
0.14	0.43	0.849726	701.194	22.9993	5.71489e+08
0.12	0.48	1.00514	745.572	10.9544	5.71488e+08
0	1.1	0.0991875	1538.28	0.00723235	5.71487e+08
0.05	0.75	0.150542	1076.25	0.358817	5.71416e+08
0.1	0.54	0.13208	809.722	4.7896	5.71391e+08
0.16	0.39	2.12968	682.253	45.1295	5.71384e+08
0.06	0.7	0.262973	1008.78	0.645825	5.71373e+08
0.17	0.37	0.336052	686.541	64.5086	5.71359e+08
0.03	0.87	0.089651	1231.26	0.0904682	5.71354e+08
0.33	0.43	0.808435	493.942	167.449	5.71338e+08
0.02	0.94	0.0457594	1323.54	0.041532	5.71329e+08
0.11	0.51	0.320222	773.782	7.20638	5.7131e+08
0.15	0.41	0.321454	688.644	32.1023	5.71256e+08
0.01	1.02	0.0813929	1424.69	0.0172707	5.71211e+08
0.04	0.81	0.0485713	1148.92	0.179521	5.71208e+08
0.2	0.33	0.322193	773.281	169.186	5.71178e+08
[truncated: 37,887 more rows]
